# Supplementary material for: Dabigatran etexilate tetra­hydrate
Source: Acta Crystallogr Sect E Struct Rep Online. 2012 Nov 17;68(Pt 12):o3385. doi: 10.1107/S1600536812046673 (PMC3588980; doi:10.1107/S1600536812046673)
Supplement: Supplementary file 1 [file e-68-o3385-sup1.cif]

##############################################################################
#                                                                            #
# This CIF contains the data in a paper accepted for publication in          #
# Acta Crystallographica Section E. It conforms to the requirements of       #
# Notes for Authors for Acta Crystallographica Section E, and has been       #
# peer reviewed under the auspices of the IUCr Commission on Journals.       #
#                                                                            #
# Full details of the Crystallographic Information File format               #
# are given in the paper "The Crystallographic Information File (CIF):       #
# a New Standard Archive File for Crystallography" by S. R. Hall, F. H.      #
# Allen and I. D. Brown [Acta Cryst. (1991), A47, 655-685].                  #
#                                                                            #
# The current version of the core CIF dictionary is obtainable from          #
# ftp://ftp.iucr.org/pub/cif_core.dic.                                       #
#                                                                            #
# Software is freely available for graphical display of the structure(s)     #
# in this CIF. For information consult the CIF software page                 #
# http://www.iucr.org/resources/cif/software.                                #
#                                                                            #
# This file may be used for bona fide research purposes within the           #
# scientific community so long as proper attribution is given to the journal # 
# article from which it was obtained.                                        #
#                                                                            #
##############################################################################
data_I
_audit_creation_method     SHELXL-97
_chemical_name_systematic
;
Ethyl
3-{[2-({4-[(<i>Z</i>)-amino(hexyloxycarbonylimino)methyl]anilino}methyl)-1-
methylbenzimidazole-5-carbonyl]pyridin-2-ylamino}propanoate tetrahydrate
;
_chemical_name_common
;
Dabigatran etexilate tetrahydrate
;
_chemical_formula_moiety     'C34 H41 N7 O5, 4(H2 O)'
_chemical_formula_sum     'C34 H49 N7 O9'
_chemical_formula_iupac     'C34 H41 N7 O5, 4H2 O'
_chemical_formula_weight     699.80
_chemical_melting_point     ?
_symmetry_cell_setting     triclinic
_symmetry_space_group_name_H-M     'P -1'
_symmetry_space_group_name_Hall     '-P 1'
loop_
    _symmetry_equiv_pos_as_xyz
    'x, y, z'
    '-x, -y, -z'
_cell_length_a     9.1140(13)
_cell_length_b     10.9700(14)
_cell_length_c     18.3830(17)
_cell_angle_alpha     88.510(10)
_cell_angle_beta     85.455(9)
_cell_angle_gamma     83.034(12)
_cell_volume     1818.4(4)
_cell_formula_units_Z     2
_cell_measurement_reflns_used     6648
_cell_measurement_theta_min     1.90
_cell_measurement_theta_max     27.90
_cell_measurement_temperature     113(2)
_exptl_crystal_description     prism
_exptl_crystal_colour     colourless
_exptl_crystal_size_max     0.22
_exptl_crystal_size_mid     0.20
_exptl_crystal_size_min     0.18
_exptl_crystal_density_diffrn     1.278
_exptl_crystal_density_meas     ?
_exptl_crystal_density_method     'not measured'
_exptl_crystal_F_000     748
_exptl_absorpt_coefficient_mu     0.094
_exptl_absorpt_correction_type     multi-scan
_exptl_absorpt_process_details     '(CrystalClear; Rigaku/MSC, 2009)'
_exptl_absorpt_correction_T_min     0.9797
_exptl_absorpt_correction_T_max     0.9833
_exptl_special_details
;
;
_diffrn_ambient_temperature     113(2)
_diffrn_radiation_type     MoK\a
_diffrn_radiation_wavelength     0.71073
_diffrn_radiation_source     'rotating anode'
_diffrn_radiation_monochromator     multilayer
_diffrn_measurement_device_type     'Rigaku Saturn 724 CCD area-detector'
_diffrn_measurement_method     '\w and \f scans'
_diffrn_detector_area_resol_mean     14.222
_diffrn_reflns_number     23569
_diffrn_reflns_av_R_equivalents     0.0356
_diffrn_reflns_av_sigmaI/netI     0.0584
_diffrn_reflns_theta_min     1.87
_diffrn_reflns_theta_max     27.89
_diffrn_reflns_theta_full     27.89
_diffrn_measured_fraction_theta_max     0.994
_diffrn_measured_fraction_theta_full     0.994
_diffrn_reflns_limit_h_min     -11
_diffrn_reflns_limit_h_max     11
_diffrn_reflns_limit_k_min     -14
_diffrn_reflns_limit_k_max     14
_diffrn_reflns_limit_l_min     -24
_diffrn_reflns_limit_l_max     24
_diffrn_standards_number     0
_diffrn_standards_interval_count     0
_diffrn_standards_interval_time     0
_diffrn_standards_decay_%     0
_refine_special_details
;
Refinement of <i>F</i>^2^ against ALL reflections. The weighted <i>R</i>-factor
<i>wR</i> and goodness of fit <i>S</i> are based on <i>F</i>^2^, conventional
<i>R</i>-factors <i>R</i> are based on <i>F</i>, with <i>F</i> set to zero for
negative <i>F</i>^2^. The threshold expression of <i>F</i>^2^ >
\s(<i>F</i>^2^) is used only for calculating <i>R</i>-factors(gt) <i>etc</i>.
and is not relevant to the choice of reflections for refinement.
<i>R</i>-factors based on <i>F</i>^2^ are statistically about twice as large
as those based on <i>F</i>, and <i>R</i>- factors based on ALL data will be
even larger.
;
_reflns_number_total     8627
_reflns_number_gt     5187
_reflns_threshold_expression     I>2sigma(I)
_refine_ls_structure_factor_coef     Fsqd
_refine_ls_matrix_type     full
_refine_ls_R_factor_all     0.0567
_refine_ls_R_factor_gt     0.0386
_refine_ls_wR_factor_gt     0.0970
_refine_ls_wR_factor_ref     0.1025
_refine_ls_goodness_of_fit_ref     0.962
_refine_ls_restrained_S_all     0.967
_refine_ls_number_reflns     8627
_refine_ls_number_parameters     513
_refine_ls_number_restraints     40
_refine_ls_hydrogen_treatment     mixed
_refine_ls_weighting_scheme     calc
_refine_ls_weighting_details
                 'calc w=1/[\s^2^(Fo^2^)+(0.0522P)^2^] where P=(Fo^2^+2Fc^2^)/3'
_atom_sites_solution_hydrogens     geom
_atom_sites_solution_primary     direct
_atom_sites_solution_secondary     difmap
_refine_ls_shift/su_max     0.003
_refine_ls_shift/su_mean     0.000
_refine_diff_density_max     0.415
_refine_diff_density_min     -0.367
_refine_ls_extinction_method     'SHELXL97 (Sheldrick, 2008)'
_refine_ls_extinction_coef     0.0080(11)
_refine_ls_extinction_expression
                                  'Fc^*^=kFc[1+0.001xFc^2^\l^3^/sin(2\q)]^-1/4^'
loop_
    _atom_type_symbol
    _atom_type_description
    _atom_type_scat_dispersion_real
    _atom_type_scat_dispersion_imag
    _atom_type_scat_source
    'C' 'C' 0.0033 0.0016
                         'International Tables Vol C Tables 4.2.6.8 and 6.1.1.4'
    'H' 'H' 0.0000 0.0000
                         'International Tables Vol C Tables 4.2.6.8 and 6.1.1.4'
    'N' 'N' 0.0061 0.0033
                         'International Tables Vol C Tables 4.2.6.8 and 6.1.1.4'
    'O' 'O' 0.0106 0.0060
                         'International Tables Vol C Tables 4.2.6.8 and 6.1.1.4'
_computing_data_collection     'CrystalClear (Rigaku/MSC, 2009)'
_computing_cell_refinement     'CrystalClear (Rigaku/MSC, 2009)'
_computing_data_reduction     'CrystalClear (Rigaku/MSC, 2009)'
_computing_structure_solution     'SHELXS97 (Sheldrick, 2008)'
_computing_structure_refinement     'SHELXL97 (Sheldrick, 2008)'
_computing_molecular_graphics     'SHELXTL (Sheldrick, 2008)'
_computing_publication_material     'SHELXTL (Sheldrick, 2008)'
loop_
    _atom_site_type_symbol
    _atom_site_label
    _atom_site_fract_x
    _atom_site_fract_y
    _atom_site_fract_z
    _atom_site_U_iso_or_equiv
    _atom_site_adp_type
    _atom_site_calc_flag
    _atom_site_refinement_flags
    _atom_site_occupancy
    _atom_site_symmetry_multiplicity
    _atom_site_disorder_assembly
    _atom_site_disorder_group
    O O1 -0.07658(10) 0.08373(9) 0.62025(5) 0.0267(2) Uani d . 1 1 . .
    O O2 0.17115(10) 0.05322(9) 0.62048(5) 0.0270(2) Uani d . 1 1 . .
    O O3 0.42751(11) 1.14550(9) 1.09974(5) 0.0287(2) Uani d . 1 1 . .
    O O4 0.04154(11) 1.24401(10) 1.31026(6) 0.0381(3) Uani d . 1 1 . .
    O O5 0.17441(10) 1.34627(9) 1.37972(5) 0.0279(2) Uani d . 1 1 . .
    O O6 0.39167(12) 0.67342(10) 0.95328(6) 0.0275(2) Uani d . 1 1 . .
    O O7 0.50826(11) 0.30578(10) 0.79165(6) 0.0295(3) Uani d . 1 1 . .
    O O8 0.44104(13) 0.41395(12) 0.92879(7) 0.0384(3) Uani d . 1 1 . .
    O O9 0.35290(12) 0.12591(10) 0.74559(6) 0.0312(3) Uani d . 1 1 . .
    N N1 -0.20452(13) 0.22911(11) 0.72416(7) 0.0235(3) Uani d . 1 1 . .
    N N2 0.05361(12) 0.18903(10) 0.69881(6) 0.0203(3) Uani d . 1 1 . .
    N N3 0.03535(13) 0.61137(11) 0.93156(7) 0.0240(3) Uani d . 1 1 . .
    N N4 -0.10668(11) 0.85922(10) 1.05945(6) 0.0183(2) Uani d . 1 1 . .
    N N5 0.12518(11) 0.79155(10) 1.01673(6) 0.0192(2) Uani d . 1 1 . .
    N N6 0.35894(11) 1.13593(10) 1.22064(6) 0.0189(2) Uani d . 1 1 . .
    N N7 0.60387(12) 1.13966(10) 1.25116(6) 0.0224(3) Uani d . 1 1 . .
    C C1 -0.06690(14) 0.24665(12) 0.73487(7) 0.0181(3) Uani d . 1 1 . .
    C C2 -0.04330(14) 0.33887(11) 0.78872(7) 0.0176(3) Uani d . 1 1 . .
    C C3 0.09907(14) 0.37209(12) 0.79453(7) 0.0203(3) Uani d . 1 1 . .
    H H3 0.1804 0.3318 0.7653 0.024 Uiso calc R 1 1 . .
    C C4 0.12344(14) 0.46122(12) 0.84135(7) 0.0212(3) Uani d . 1 1 . .
    H H4 0.2212 0.4814 0.8443 0.025 Uiso calc R 1 1 . .
    C C5 0.00592(14) 0.52322(12) 0.88503(7) 0.0187(3) Uani d . 1 1 . .
    C C6 -0.13680(14) 0.49039(12) 0.88028(7) 0.0215(3) Uani d . 1 1 . .
    H H6 -0.2180 0.5307 0.9095 0.026 Uiso calc R 1 1 . .
    C C7 -0.15985(14) 0.39941(12) 0.83304(7) 0.0213(3) Uani d . 1 1 . .
    H H7 -0.2571 0.3777 0.8307 0.026 Uiso calc R 1 1 . .
    C C8 0.03660(15) 0.10830(12) 0.64545(7) 0.0206(3) Uani d . 1 1 . .
    C C9 0.17173(15) -0.03820(13) 0.56542(8) 0.0270(3) Uani d D 1 1 A .
    H H9A 0.1270 -0.0005 0.5216 0.032 Uiso calc R 1 1 . .
    H H9B 0.1133 -0.1043 0.5842 0.032 Uiso calc R 1 1 . .
    C C10 0.33034(16) -0.09023(14) 0.54624(8) 0.0337(4) Uani d D 1 1 . .
    H H10A 0.3766 -0.1134 0.5905 0.040 Uiso d PR 0.756(10) 1 A 1
    H H10B 0.3820 -0.0275 0.5222 0.040 Uiso d PR 0.756(10) 1 A 1
    H H10C 0.3709 -0.1281 0.5891 0.040 Uiso d PR 0.244(10) 1 A 2
    H H10D 0.3863 -0.0240 0.5312 0.040 Uiso d PR 0.244(10) 1 A 2
    C C11 0.3481(5) -0.1909(4) 0.4920(3) 0.0363(10) Uani d PD 0.756(10) 1 A 1
    H H11A 0.3006 -0.1595 0.4475 0.044 Uiso calc PR 0.756(10) 1 A 1
    H H11B 0.2939 -0.2585 0.5125 0.044 Uiso calc PR 0.756(10) 1 A 1
    C C12 0.5069(4) -0.2433(3) 0.4700(2) 0.0317(8) Uani d PDU 0.756(10) 1 A 1
    H H12A 0.5580 -0.2657 0.5148 0.038 Uiso calc PR 0.756(10) 1 A 1
    H H12B 0.5578 -0.1782 0.4440 0.038 Uiso calc PR 0.756(10) 1 A 1
    C C13 0.5237(4) -0.3553(4) 0.4216(2) 0.0413(9) Uani d PDU 0.756(10) 1 A 1
    H H13A 0.4765 -0.4224 0.4476 0.050 Uiso calc PR 0.756(10) 1 A 1
    H H13B 0.4724 -0.3345 0.3766 0.050 Uiso calc PR 0.756(10) 1 A 1
    C C14 0.6862(7) -0.3987(8) 0.4014(5) 0.0448(5) Uani d PD 0.756(10) 1 A 1
    H H14A 0.7345 -0.3306 0.3788 0.067 Uiso calc PR 0.756(10) 1 A 1
    H H14B 0.6941 -0.4663 0.3669 0.067 Uiso calc PR 0.756(10) 1 A 1
    H H14C 0.7347 -0.4273 0.4454 0.067 Uiso calc PR 0.756(10) 1 A 1
    C C11' 0.3396(14) -0.2118(12) 0.5051(9) 0.0363(10) Uani d PD 0.244(10) 1 A 2
    H H11C 0.2894 -0.2720 0.5360 0.044 Uiso calc PR 0.244(10) 1 A 2
    H H11D 0.2871 -0.1973 0.4600 0.044 Uiso calc PR 0.244(10) 1 A 2
    C C12' 0.4992(14) -0.2644(12) 0.4854(7) 0.0317(8) Uani d PDU 0.244(10) 1 A 2
    H H12C 0.5631 -0.1990 0.4909 0.038 Uiso calc PR 0.244(10) 1 A 2
    H H12D 0.5270 -0.3304 0.5213 0.038 Uiso calc PR 0.244(10) 1 A 2
    C C13' 0.5337(14) -0.3157(13) 0.4106(6) 0.0413(9) Uani d PDU 0.244(10) 1 A 2
    H H13C 0.5348 -0.2470 0.3746 0.050 Uiso calc PR 0.244(10) 1 A 2
    H H13D 0.4542 -0.3646 0.3993 0.050 Uiso calc PR 0.244(10) 1 A 2
    C C14' 0.683(2) -0.397(2) 0.4025(14) 0.0448(5) Uani d PD 0.244(10) 1 A 2
    H H14D 0.7121 -0.4104 0.3506 0.067 Uiso calc PR 0.244(10) 1 A 2
    H H14E 0.6737 -0.4758 0.4274 0.067 Uiso calc PR 0.244(10) 1 A 2
    H H14F 0.7582 -0.3559 0.4243 0.067 Uiso calc PR 0.244(10) 1 A 2
    C C15 -0.08019(14) 0.68470(12) 0.97473(7) 0.0200(3) Uani d . 1 1 . .
    H H15A -0.1329 0.6308 1.0090 0.024 Uiso calc R 1 1 . .
    H H15B -0.1528 0.7268 0.9423 0.024 Uiso calc R 1 1 . .
    C C16 -0.01657(14) 0.77783(12) 1.01663(7) 0.0183(3) Uani d . 1 1 . .
    C C17 -0.01616(14) 0.93177(12) 1.09055(7) 0.0179(3) Uani d . 1 1 . .
    C C18 0.12911(14) 0.88895(11) 1.06367(7) 0.0174(3) Uani d . 1 1 . .
    C C19 0.24838(14) 0.94473(12) 1.08399(7) 0.0194(3) Uani d . 1 1 . .
    H H19 0.3469 0.9177 1.0655 0.023 Uiso calc R 1 1 . .
    C C20 0.21816(14) 1.04163(12) 1.13237(7) 0.0194(3) Uani d . 1 1 . .
    C C21 0.07151(15) 1.08313(12) 1.15878(7) 0.0210(3) Uani d . 1 1 . .
    H H21 0.0545 1.1496 1.1917 0.025 Uiso calc R 1 1 . .
    C C22 -0.04793(15) 1.02964(12) 1.13805(7) 0.0209(3) Uani d . 1 1 . .
    H H22 -0.1468 1.0583 1.1554 0.025 Uiso calc R 1 1 . .
    C C23 -0.26885(14) 0.86874(13) 1.07118(8) 0.0249(3) Uani d . 1 1 . .
    H H23A -0.3103 0.8480 1.0261 0.030 Uiso calc R 1 1 . .
    H H23B -0.3081 0.9529 1.0848 0.030 Uiso calc R 1 1 . .
    H H23C -0.2964 0.8117 1.1104 0.030 Uiso calc R 1 1 . .
    C C24 0.34361(14) 1.10995(12) 1.14951(7) 0.0201(3) Uani d . 1 1 . .
    C C25 0.47803(14) 1.20529(12) 1.23399(7) 0.0189(3) Uani d . 1 1 . .
    C C26 0.45451(15) 1.33195(12) 1.23265(8) 0.0236(3) Uani d . 1 1 . .
    H H26 0.3627 1.3745 1.2200 0.028 Uiso calc R 1 1 . .
    C C27 0.56949(15) 1.39514(13) 1.25036(8) 0.0267(3) Uani d . 1 1 . .
    H H27 0.5577 1.4824 1.2504 0.032 Uiso calc R 1 1 . .
    C C28 0.70211(15) 1.32896(13) 1.26806(8) 0.0259(3) Uani d . 1 1 . .
    H H28 0.7828 1.3700 1.2800 0.031 Uiso calc R 1 1 . .
    C C29 0.71403(15) 1.20250(13) 1.26791(7) 0.0244(3) Uani d . 1 1 . .
    H H29 0.8047 1.1575 1.2803 0.029 Uiso calc R 1 1 . .
    C C30 0.30221(15) 1.06478(12) 1.28412(7) 0.0219(3) Uani d . 1 1 . .
    H H30A 0.3766 0.9940 1.2941 0.026 Uiso calc R 1 1 . .
    H H30B 0.2105 1.0322 1.2722 0.026 Uiso calc R 1 1 . .
    C C31 0.26932(15) 1.14206(13) 1.35196(7) 0.0244(3) Uani d . 1 1 . .
    H H31A 0.2390 1.0891 1.3935 0.029 Uiso calc R 1 1 . .
    H H31B 0.3611 1.1749 1.3636 0.029 Uiso calc R 1 1 . .
    C C32 0.14955(15) 1.24727(14) 1.34383(7) 0.0250(3) Uani d . 1 1 . .
    C C33 0.06161(17) 1.45193(14) 1.37596(9) 0.0335(4) Uani d . 1 1 . .
    H H33A -0.0344 1.4315 1.3990 0.040 Uiso calc R 1 1 . .
    H H33B 0.0483 1.4764 1.3245 0.040 Uiso calc R 1 1 . .
    C C34 0.11330(19) 1.55442(14) 1.41568(9) 0.0388(4) Uani d . 1 1 . .
    H H34A 0.1276 1.5286 1.4663 0.047 Uiso calc R 1 1 . .
    H H34B 0.0388 1.6267 1.4150 0.047 Uiso calc R 1 1 . .
    H H34C 0.2073 1.5749 1.3917 0.047 Uiso calc R 1 1 . .
    H H1 -0.2851(19) 0.2647(16) 0.7500(10) 0.050(5) Uiso d . 1 1 . .
    H H2 -0.2158(17) 0.1769(14) 0.6885(9) 0.033(4) Uiso d . 1 1 . .
    H H5 0.1212(17) 0.6292(14) 0.9290(8) 0.034(5) Uiso d . 1 1 . .
    H H8 0.307(2) 0.7148(16) 0.9744(10) 0.055(6) Uiso d . 1 1 . .
    H H16 0.442(2) 0.7259(17) 0.9336(10) 0.057(6) Uiso d . 1 1 . .
    H H17 0.482(2) 0.3315(17) 0.8352(11) 0.059(6) Uiso d . 1 1 . .
    H H18 0.455(2) 0.2495(17) 0.7780(10) 0.053(6) Uiso d . 1 1 . .
    H H20 0.263(3) 0.145(2) 0.7243(12) 0.085(7) Uiso d . 1 1 . .
    H H24 0.367(2) 0.0486(17) 0.7441(10) 0.051(6) Uiso d . 1 1 . .
    H H25 0.431(2) 0.4908(19) 0.9311(11) 0.068(7) Uiso d . 1 1 . .
    H H32 0.502(2) 0.3853(17) 0.9665(11) 0.061(6) Uiso d . 1 1 . .
loop_
    _atom_site_aniso_label
    _atom_site_aniso_U_11
    _atom_site_aniso_U_22
    _atom_site_aniso_U_33
    _atom_site_aniso_U_12
    _atom_site_aniso_U_13
    _atom_site_aniso_U_23
    O1 0.0211(5) 0.0330(6) 0.0271(5) -0.0033(4) -0.0044(4) -0.0115(4)
    O2 0.0199(5) 0.0321(6) 0.0289(5) -0.0010(4) -0.0004(4) -0.0144(5)
    O3 0.0310(6) 0.0362(6) 0.0221(5) -0.0181(5) 0.0004(4) -0.0038(4)
    O4 0.0240(6) 0.0475(7) 0.0435(7) 0.0025(5) -0.0132(5) -0.0163(6)
    O5 0.0264(5) 0.0280(6) 0.0297(6) -0.0008(4) -0.0064(4) -0.0042(5)
    O6 0.0232(6) 0.0238(6) 0.0345(6) -0.0029(5) 0.0040(5) -0.0018(5)
    O7 0.0228(5) 0.0303(6) 0.0367(7) -0.0089(5) 0.0025(5) -0.0116(5)
    O8 0.0460(7) 0.0293(7) 0.0413(7) 0.0022(6) -0.0193(6) -0.0113(6)
    O9 0.0274(6) 0.0215(6) 0.0468(7) -0.0018(5) -0.0143(5) -0.0088(5)
    N1 0.0188(6) 0.0264(7) 0.0262(7) -0.0043(5) -0.0017(5) -0.0116(6)
    N2 0.0185(6) 0.0215(6) 0.0212(6) -0.0016(5) -0.0024(5) -0.0059(5)
    N3 0.0166(6) 0.0257(7) 0.0309(7) -0.0055(5) -0.0013(5) -0.0107(5)
    N4 0.0158(5) 0.0206(6) 0.0196(6) -0.0059(5) -0.0013(4) -0.0028(5)
    N5 0.0189(6) 0.0190(6) 0.0205(6) -0.0036(5) -0.0030(5) -0.0022(5)
    N6 0.0169(6) 0.0213(6) 0.0200(6) -0.0065(5) -0.0029(4) -0.0028(5)
    N7 0.0189(6) 0.0220(6) 0.0268(6) -0.0024(5) -0.0039(5) -0.0039(5)
    C1 0.0186(7) 0.0169(7) 0.0190(7) -0.0029(5) -0.0023(5) 0.0010(5)
    C2 0.0191(7) 0.0160(6) 0.0180(6) -0.0027(5) -0.0033(5) 0.0003(5)
    C3 0.0168(6) 0.0220(7) 0.0213(7) 0.0005(6) -0.0012(5) -0.0027(6)
    C4 0.0151(6) 0.0236(7) 0.0258(7) -0.0052(6) -0.0032(5) -0.0016(6)
    C5 0.0206(7) 0.0167(7) 0.0195(7) -0.0034(5) -0.0042(5) -0.0020(5)
    C6 0.0179(7) 0.0214(7) 0.0248(7) -0.0014(6) 0.0004(6) -0.0069(6)
    C7 0.0170(7) 0.0218(7) 0.0261(7) -0.0054(6) -0.0026(6) -0.0028(6)
    C8 0.0204(7) 0.0207(7) 0.0207(7) -0.0032(6) 0.0005(6) -0.0012(6)
    C9 0.0268(8) 0.0300(8) 0.0240(7) 0.0000(6) -0.0027(6) -0.0123(6)
    C10 0.0250(8) 0.0403(9) 0.0347(9) 0.0004(7) 0.0018(7) -0.0148(7)
    C11 0.0340(10) 0.0424(17) 0.031(2) 0.0088(11) -0.0096(11) -0.0134(16)
    C12 0.0310(10) 0.0351(15) 0.0277(18) 0.0004(11) -0.0002(11) -0.0059(12)
    C13 0.0365(11) 0.039(2) 0.0472(16) 0.0086(16) -0.0096(10) -0.0161(16)
    C14 0.0372(10) 0.0537(13) 0.0410(11) 0.0068(8) -0.0023(8) -0.0127(9)
    C11' 0.0340(10) 0.0424(17) 0.031(2) 0.0088(11) -0.0096(11) -0.0134(16)
    C12' 0.0310(10) 0.0351(15) 0.0277(18) 0.0004(11) -0.0002(11) -0.0059(12)
    C13' 0.0365(11) 0.039(2) 0.0472(16) 0.0086(16) -0.0096(10) -0.0161(16)
    C14' 0.0372(10) 0.0537(13) 0.0410(11) 0.0068(8) -0.0023(8) -0.0127(9)
    C15 0.0202(7) 0.0187(7) 0.0221(7) -0.0051(6) -0.0025(5) -0.0027(6)
    C16 0.0203(7) 0.0172(7) 0.0179(6) -0.0036(6) -0.0024(5) 0.0007(5)
    C17 0.0186(7) 0.0179(7) 0.0182(6) -0.0059(5) -0.0031(5) 0.0006(5)
    C18 0.0186(6) 0.0159(6) 0.0179(6) -0.0024(5) -0.0020(5) -0.0006(5)
    C19 0.0165(6) 0.0208(7) 0.0213(7) -0.0031(5) -0.0029(5) 0.0002(6)
    C20 0.0215(7) 0.0190(7) 0.0189(7) -0.0063(6) -0.0043(5) 0.0012(5)
    C21 0.0240(7) 0.0194(7) 0.0204(7) -0.0041(6) -0.0022(6) -0.0044(6)
    C22 0.0174(7) 0.0237(7) 0.0218(7) -0.0030(6) -0.0010(5) -0.0042(6)
    C23 0.0173(7) 0.0318(8) 0.0269(8) -0.0078(6) 0.0000(6) -0.0059(6)
    C24 0.0184(7) 0.0197(7) 0.0225(7) -0.0027(6) -0.0020(5) -0.0031(6)
    C25 0.0163(6) 0.0223(7) 0.0187(7) -0.0040(6) -0.0019(5) -0.0041(6)
    C26 0.0209(7) 0.0221(7) 0.0277(8) -0.0009(6) -0.0041(6) -0.0007(6)
    C27 0.0283(8) 0.0196(7) 0.0332(8) -0.0063(6) -0.0031(6) -0.0028(6)
    C28 0.0221(7) 0.0271(8) 0.0303(8) -0.0080(6) -0.0044(6) -0.0057(6)
    C29 0.0176(7) 0.0284(8) 0.0281(8) -0.0037(6) -0.0051(6) -0.0040(6)
    C30 0.0203(7) 0.0235(7) 0.0229(7) -0.0060(6) -0.0028(6) -0.0001(6)
    C31 0.0211(7) 0.0318(8) 0.0213(7) -0.0061(6) -0.0042(6) -0.0006(6)
    C32 0.0203(7) 0.0345(8) 0.0209(7) -0.0067(6) -0.0001(6) -0.0049(6)
    C33 0.0331(9) 0.0330(9) 0.0335(9) 0.0036(7) -0.0078(7) -0.0015(7)
    C34 0.0444(10) 0.0295(9) 0.0431(10) -0.0031(8) -0.0084(8) -0.0015(8)
_geom_special_details
;
All e.s.d.'s (except the e.s.d. in the dihedral angle between two l.s. planes)
are estimated using the full covariance matrix. The cell e.s.d.'s are taken
into account individually in the estimation of e.s.d.'s in distances, angles
and torsion angles; correlations between e.s.d.'s in cell parameters are only
used when they are defined by crystal symmetry. An approximate (isotropic)
treatment of cell e.s.d.'s is used for estimating e.s.d.'s involving l.s.
planes.
;
loop_
    _geom_bond_atom_site_label_1
    _geom_bond_atom_site_label_2
    _geom_bond_site_symmetry_2
    _geom_bond_distance
    _geom_bond_publ_flag
    O1 C8 . 1.2251(15) ?
    O2 C8 . 1.3510(15) ?
    O2 C9 . 1.4425(15) ?
    O3 C24 . 1.2316(16) ?
    O4 C32 . 1.2071(16) ?
    O5 C32 . 1.3367(16) ?
    O5 C33 . 1.4571(17) ?
    O6 H8 . 0.912(19) ?
    O6 H16 . 0.84(2) ?
    O7 H17 . 0.861(19) ?
    O7 H18 . 0.881(18) ?
    O8 H25 . 0.84(2) ?
    O8 H32 . 0.94(2) ?
    O9 H20 . 0.93(2) ?
    O9 H24 . 0.844(19) ?
    N1 C1 . 1.3223(16) ?
    N1 H1 . 0.896(17) ?
    N1 H2 . 0.902(15) ?
    N2 C1 . 1.3354(16) ?
    N2 C8 . 1.3688(16) ?
    N3 C5 . 1.3713(16) ?
    N3 C15 . 1.4426(17) ?
    N3 H5 . 0.826(15) ?
    N4 C16 . 1.3593(16) ?
    N4 C17 . 1.3780(15) ?
    N4 C23 . 1.4680(16) ?
    N5 C16 . 1.3188(16) ?
    N5 C18 . 1.3963(15) ?
    N6 C24 . 1.3669(16) ?
    N6 C25 . 1.4386(16) ?
    N6 C30 . 1.4810(17) ?
    N7 C25 . 1.3337(17) ?
    N7 C29 . 1.3438(16) ?
    C1 C2 . 1.4794(17) ?
    C2 C7 . 1.3975(18) ?
    C2 C3 . 1.4023(17) ?
    C3 C4 . 1.3685(17) ?
    C3 H3 . 0.9500 ?
    C4 C5 . 1.4036(18) ?
    C4 H4 . 0.9500 ?
    C5 C6 . 1.4010(18) ?
    C6 C7 . 1.3854(17) ?
    C6 H6 . 0.9500 ?
    C7 H7 . 0.9500 ?
    C9 C10 . 1.5064(19) ?
    C9 H9A . 0.9900 ?
    C9 H9B . 0.9900 ?
    C10 C11 . 1.494(3) ?
    C10 C11' . 1.540(9) ?
    C10 H10A . 0.9601 ?
    C10 H10B . 0.9600 ?
    C10 H10C . 0.9601 ?
    C10 H10D . 0.9601 ?
    C11 C12 . 1.519(3) ?
    C11 H11A . 0.9900 ?
    C11 H11B . 0.9900 ?
    C12 C13 . 1.522(4) ?
    C12 H12A . 0.9900 ?
    C12 H12B . 0.9900 ?
    C13 C14 . 1.520(5) ?
    C13 H13A . 0.9900 ?
    C13 H13B . 0.9900 ?
    C14 H14A . 0.9800 ?
    C14 H14B . 0.9800 ?
    C14 H14C . 0.9800 ?
    C11' C12' . 1.519(9) ?
    C11' H11C . 0.9900 ?
    C11' H11D . 0.9900 ?
    C12' C13' . 1.495(9) ?
    C12' H12C . 0.9900 ?
    C12' H12D . 0.9900 ?
    C13' C14' . 1.530(9) ?
    C13' H13C . 0.9900 ?
    C13' H13D . 0.9900 ?
    C14' H14D . 0.9800 ?
    C14' H14E . 0.9800 ?
    C14' H14F . 0.9800 ?
    C15 C16 . 1.4928(17) ?
    C15 H15A . 0.9900 ?
    C15 H15B . 0.9900 ?
    C17 C22 . 1.3901(17) ?
    C17 C18 . 1.4054(17) ?
    C18 C19 . 1.3904(17) ?
    C19 C20 . 1.3914(18) ?
    C19 H19 . 0.9500 ?
    C20 C21 . 1.4109(18) ?
    C20 C24 . 1.4985(17) ?
    C21 C22 . 1.3809(17) ?
    C21 H21 . 0.9500 ?
    C22 H22 . 0.9500 ?
    C23 H23A . 0.9800 ?
    C23 H23B . 0.9800 ?
    C23 H23C . 0.9800 ?
    C25 C26 . 1.3798(18) ?
    C26 C27 . 1.3881(18) ?
    C26 H26 . 0.9500 ?
    C27 C28 . 1.390(2) ?
    C27 H27 . 0.9500 ?
    C28 C29 . 1.3784(19) ?
    C28 H28 . 0.9500 ?
    C29 H29 . 0.9500 ?
    C30 C31 . 1.5159(18) ?
    C30 H30A . 0.9900 ?
    C30 H30B . 0.9900 ?
    C31 C32 . 1.502(2) ?
    C31 H31A . 0.9900 ?
    C31 H31B . 0.9900 ?
    C33 C34 . 1.498(2) ?
    C33 H33A . 0.9900 ?
    C33 H33B . 0.9900 ?
    C34 H34A . 0.9800 ?
    C34 H34B . 0.9800 ?
    C34 H34C . 0.9800 ?
loop_
    _geom_angle_atom_site_label_1
    _geom_angle_atom_site_label_2
    _geom_angle_atom_site_label_3
    _geom_angle_site_symmetry_1
    _geom_angle_site_symmetry_3
    _geom_angle
    _geom_angle_publ_flag
    C8 O2 C9 . . 116.08(10) ?
    C32 O5 C33 . . 115.53(11) ?
    H8 O6 H16 . . 107.3(16) ?
    H17 O7 H18 . . 113.2(17) ?
    H25 O8 H32 . . 105.7(17) ?
    H20 O9 H24 . . 103.2(16) ?
    C1 N1 H1 . . 124.5(10) ?
    C1 N1 H2 . . 116.5(10) ?
    H1 N1 H2 . . 119.1(14) ?
    C1 N2 C8 . . 119.06(11) ?
    C5 N3 C15 . . 122.41(11) ?
    C5 N3 H5 . . 116.9(10) ?
    C15 N3 H5 . . 120.0(10) ?
    C16 N4 C17 . . 106.66(10) ?
    C16 N4 C23 . . 127.23(11) ?
    C17 N4 C23 . . 126.11(11) ?
    C16 N5 C18 . . 104.75(10) ?
    C24 N6 C25 . . 116.67(10) ?
    C24 N6 C30 . . 124.33(10) ?
    C25 N6 C30 . . 115.31(10) ?
    C25 N7 C29 . . 117.00(12) ?
    N1 C1 N2 . . 124.48(12) ?
    N1 C1 C2 . . 118.39(12) ?
    N2 C1 C2 . . 117.10(11) ?
    C7 C2 C3 . . 117.59(11) ?
    C7 C2 C1 . . 122.34(11) ?
    C3 C2 C1 . . 120.02(11) ?
    C4 C3 C2 . . 121.45(12) ?
    C4 C3 H3 . . 119.3 ?
    C2 C3 H3 . . 119.3 ?
    C3 C4 C5 . . 120.90(12) ?
    C3 C4 H4 . . 119.6 ?
    C5 C4 H4 . . 119.6 ?
    N3 C5 C6 . . 122.64(12) ?
    N3 C5 C4 . . 119.02(12) ?
    C6 C5 C4 . . 118.33(11) ?
    C7 C6 C5 . . 120.21(12) ?
    C7 C6 H6 . . 119.9 ?
    C5 C6 H6 . . 119.9 ?
    C6 C7 C2 . . 121.51(12) ?
    C6 C7 H7 . . 119.2 ?
    C2 C7 H7 . . 119.2 ?
    O1 C8 O2 . . 120.94(11) ?
    O1 C8 N2 . . 129.76(12) ?
    O2 C8 N2 . . 109.30(11) ?
    O2 C9 C10 . . 107.93(11) ?
    O2 C9 H9A . . 110.1 ?
    C10 C9 H9A . . 110.1 ?
    O2 C9 H9B . . 110.1 ?
    C10 C9 H9B . . 110.1 ?
    H9A C9 H9B . . 108.4 ?
    C11 C10 C9 . . 114.1(2) ?
    C11 C10 C11' . . 12.7(8) ?
    C9 C10 C11' . . 111.3(5) ?
    C11 C10 H10A . . 113.1 ?
    C9 C10 H10A . . 108.8 ?
    C11' C10 H10A . . 103.9 ?
    C11 C10 H10B . . 103.7 ?
    C9 C10 H10B . . 108.9 ?
    C11' C10 H10B . . 115.7 ?
    H10A C10 H10B . . 107.9 ?
    C11 C10 H10C . . 104.4 ?
    C9 C10 H10C . . 108.9 ?
    C11' C10 H10C . . 94.3 ?
    H10A C10 H10C . . 10.7 ?
    H10B C10 H10C . . 117.0 ?
    C11 C10 H10D . . 112.7 ?
    C9 C10 H10D . . 108.7 ?
    C11' C10 H10D . . 124.1 ?
    H10A C10 H10D . . 98.3 ?
    H10B C10 H10D . . 10.7 ?
    H10C C10 H10D . . 107.9 ?
    C10 C11 C12 . . 115.4(3) ?
    C10 C11 H11A . . 108.4 ?
    C12 C11 H11A . . 108.4 ?
    C10 C11 H11B . . 108.4 ?
    C12 C11 H11B . . 108.4 ?
    H11A C11 H11B . . 107.5 ?
    C11 C12 C13 . . 115.1(3) ?
    C11 C12 H12A . . 108.5 ?
    C13 C12 H12A . . 108.5 ?
    C11 C12 H12B . . 108.5 ?
    C13 C12 H12B . . 108.5 ?
    H12A C12 H12B . . 107.5 ?
    C14 C13 C12 . . 110.9(4) ?
    C14 C13 H13A . . 109.5 ?
    C12 C13 H13A . . 109.5 ?
    C14 C13 H13B . . 109.5 ?
    C12 C13 H13B . . 109.5 ?
    H13A C13 H13B . . 108.0 ?
    C12' C11' C10 . . 111.6(9) ?
    C12' C11' H11C . . 109.3 ?
    C10 C11' H11C . . 109.3 ?
    C12' C11' H11D . . 109.3 ?
    C10 C11' H11D . . 109.3 ?
    H11C C11' H11D . . 108.0 ?
    C13' C12' C11' . . 116.6(9) ?
    C13' C12' H12C . . 108.1 ?
    C11' C12' H12C . . 108.1 ?
    C13' C12' H12D . . 108.1 ?
    C11' C12' H12D . . 108.1 ?
    H12C C12' H12D . . 107.3 ?
    C12' C13' C14' . . 112.8(9) ?
    C12' C13' H13C . . 109.0 ?
    C14' C13' H13C . . 109.0 ?
    C12' C13' H13D . . 109.0 ?
    C14' C13' H13D . . 109.0 ?
    H13C C13' H13D . . 107.8 ?
    C13' C14' H14D . . 109.5 ?
    C13' C14' H14E . . 109.5 ?
    H14D C14' H14E . . 109.5 ?
    C13' C14' H14F . . 109.5 ?
    H14D C14' H14F . . 109.5 ?
    H14E C14' H14F . . 109.5 ?
    N3 C15 C16 . . 110.61(11) ?
    N3 C15 H15A . . 109.5 ?
    C16 C15 H15A . . 109.5 ?
    N3 C15 H15B . . 109.5 ?
    C16 C15 H15B . . 109.5 ?
    H15A C15 H15B . . 108.1 ?
    N5 C16 N4 . . 113.56(11) ?
    N5 C16 C15 . . 125.99(12) ?
    N4 C16 C15 . . 120.45(11) ?
    N4 C17 C22 . . 131.62(12) ?
    N4 C17 C18 . . 105.80(10) ?
    C22 C17 C18 . . 122.57(11) ?
    C19 C18 N5 . . 130.40(12) ?
    C19 C18 C17 . . 120.36(11) ?
    N5 C18 C17 . . 109.23(10) ?
    C18 C19 C20 . . 117.59(12) ?
    C18 C19 H19 . . 121.2 ?
    C20 C19 H19 . . 121.2 ?
    C19 C20 C21 . . 121.15(11) ?
    C19 C20 C24 . . 118.17(12) ?
    C21 C20 C24 . . 120.35(11) ?
    C22 C21 C20 . . 121.72(12) ?
    C22 C21 H21 . . 119.1 ?
    C20 C21 H21 . . 119.1 ?
    C21 C22 C17 . . 116.59(12) ?
    C21 C22 H22 . . 121.7 ?
    C17 C22 H22 . . 121.7 ?
    N4 C23 H23A . . 109.5 ?
    N4 C23 H23B . . 109.5 ?
    H23A C23 H23B . . 109.5 ?
    N4 C23 H23C . . 109.5 ?
    H23A C23 H23C . . 109.5 ?
    H23B C23 H23C . . 109.5 ?
    O3 C24 N6 . . 121.11(11) ?
    O3 C24 C20 . . 120.02(12) ?
    N6 C24 C20 . . 118.82(11) ?
    N7 C25 C26 . . 124.33(12) ?
    N7 C25 N6 . . 115.85(11) ?
    C26 C25 N6 . . 119.71(12) ?
    C25 C26 C27 . . 117.78(13) ?
    C25 C26 H26 . . 121.1 ?
    C27 C26 H26 . . 121.1 ?
    C26 C27 C28 . . 119.05(13) ?
    C26 C27 H27 . . 120.5 ?
    C28 C27 H27 . . 120.5 ?
    C29 C28 C27 . . 118.55(13) ?
    C29 C28 H28 . . 120.7 ?
    C27 C28 H28 . . 120.7 ?
    N7 C29 C28 . . 123.29(13) ?
    N7 C29 H29 . . 118.4 ?
    C28 C29 H29 . . 118.4 ?
    N6 C30 C31 . . 112.12(11) ?
    N6 C30 H30A . . 109.2 ?
    C31 C30 H30A . . 109.2 ?
    N6 C30 H30B . . 109.2 ?
    C31 C30 H30B . . 109.2 ?
    H30A C30 H30B . . 107.9 ?
    C32 C31 C30 . . 113.14(11) ?
    C32 C31 H31A . . 109.0 ?
    C30 C31 H31A . . 109.0 ?
    C32 C31 H31B . . 109.0 ?
    C30 C31 H31B . . 109.0 ?
    H31A C31 H31B . . 107.8 ?
    O4 C32 O5 . . 123.06(14) ?
    O4 C32 C31 . . 124.96(13) ?
    O5 C32 C31 . . 111.97(11) ?
    O5 C33 C34 . . 107.38(12) ?
    O5 C33 H33A . . 110.2 ?
    C34 C33 H33A . . 110.2 ?
    O5 C33 H33B . . 110.2 ?
    C34 C33 H33B . . 110.2 ?
    H33A C33 H33B . . 108.5 ?
    C33 C34 H34A . . 109.5 ?
    C33 C34 H34B . . 109.5 ?
    H34A C34 H34B . . 109.5 ?
    C33 C34 H34C . . 109.5 ?
    H34A C34 H34C . . 109.5 ?
    H34B C34 H34C . . 109.5 ?
loop_
    _geom_torsion_atom_site_label_1
    _geom_torsion_atom_site_label_2
    _geom_torsion_atom_site_label_3
    _geom_torsion_atom_site_label_4
    _geom_torsion_site_symmetry_1
    _geom_torsion_site_symmetry_2
    _geom_torsion_site_symmetry_3
    _geom_torsion_site_symmetry_4
    _geom_torsion
    _geom_torsion_publ_flag
    C8 N2 C1 N1 . . . . 1.9(2) ?
    C8 N2 C1 C2 . . . . -176.19(12) ?
    N1 C1 C2 C7 . . . . 6.0(2) ?
    N2 C1 C2 C7 . . . . -175.86(12) ?
    N1 C1 C2 C3 . . . . -171.36(12) ?
    N2 C1 C2 C3 . . . . 6.82(19) ?
    C7 C2 C3 C4 . . . . -0.6(2) ?
    C1 C2 C3 C4 . . . . 176.89(13) ?
    C2 C3 C4 C5 . . . . -0.4(2) ?
    C15 N3 C5 C6 . . . . -5.5(2) ?
    C15 N3 C5 C4 . . . . 175.89(12) ?
    C3 C4 C5 N3 . . . . 179.58(13) ?
    C3 C4 C5 C6 . . . . 0.9(2) ?
    N3 C5 C6 C7 . . . . -179.07(13) ?
    C4 C5 C6 C7 . . . . -0.4(2) ?
    C5 C6 C7 C2 . . . . -0.5(2) ?
    C3 C2 C7 C6 . . . . 1.0(2) ?
    C1 C2 C7 C6 . . . . -176.37(13) ?
    C9 O2 C8 O1 . . . . -2.42(19) ?
    C9 O2 C8 N2 . . . . 177.92(11) ?
    C1 N2 C8 O1 . . . . 5.4(2) ?
    C1 N2 C8 O2 . . . . -174.95(11) ?
    C8 O2 C9 C10 . . . . -178.74(12) ?
    O2 C9 C10 C11 . . . . 177.3(3) ?
    O2 C9 C10 C11' . . . . 163.8(8) ?
    C9 C10 C11 C12 . . . . 178.5(2) ?
    C11' C10 C11 C12 . . . . -101(3) ?
    C10 C11 C12 C13 . . . . 173.3(5) ?
    C11 C12 C13 C14 . . . . 178.7(5) ?
    C11 C10 C11' C12' . . . . 75(3) ?
    C9 C10 C11' C12' . . . . 179.8(9) ?
    C10 C11' C12' C13' . . . . -137.5(15) ?
    C11' C12' C13' C14' . . . . -164.4(16) ?
    C5 N3 C15 C16 . . . . -176.57(12) ?
    C18 N5 C16 N4 . . . . 0.46(15) ?
    C18 N5 C16 C15 . . . . -179.85(13) ?
    C17 N4 C16 N5 . . . . -0.41(15) ?
    C23 N4 C16 N5 . . . . 179.89(12) ?
    C17 N4 C16 C15 . . . . 179.87(12) ?
    C23 N4 C16 C15 . . . . 0.2(2) ?
    N3 C15 C16 N5 . . . . -1.54(19) ?
    N3 C15 C16 N4 . . . . 178.13(12) ?
    C16 N4 C17 C22 . . . . 179.36(14) ?
    C23 N4 C17 C22 . . . . -0.9(2) ?
    C16 N4 C17 C18 . . . . 0.18(14) ?
    C23 N4 C17 C18 . . . . 179.88(12) ?
    C16 N5 C18 C19 . . . . -179.11(14) ?
    C16 N5 C18 C17 . . . . -0.32(14) ?
    N4 C17 C18 C19 . . . . 179.02(12) ?
    C22 C17 C18 C19 . . . . -0.2(2) ?
    N4 C17 C18 N5 . . . . 0.08(14) ?
    C22 C17 C18 N5 . . . . -179.18(12) ?
    N5 C18 C19 C20 . . . . 179.84(13) ?
    C17 C18 C19 C20 . . . . 1.16(19) ?
    C18 C19 C20 C21 . . . . -1.1(2) ?
    C18 C19 C20 C24 . . . . -174.58(12) ?
    C19 C20 C21 C22 . . . . 0.1(2) ?
    C24 C20 C21 C22 . . . . 173.45(13) ?
    C20 C21 C22 C17 . . . . 0.8(2) ?
    N4 C17 C22 C21 . . . . -179.80(13) ?
    C18 C17 C22 C21 . . . . -0.7(2) ?
    C25 N6 C24 O3 . . . . -0.57(19) ?
    C30 N6 C24 O3 . . . . -157.83(13) ?
    C25 N6 C24 C20 . . . . -177.95(11) ?
    C30 N6 C24 C20 . . . . 24.79(19) ?
    C19 C20 C24 O3 . . . . 48.24(19) ?
    C21 C20 C24 O3 . . . . -125.29(15) ?
    C19 C20 C24 N6 . . . . -134.35(13) ?
    C21 C20 C24 N6 . . . . 52.12(18) ?
    C29 N7 C25 C26 . . . . -0.2(2) ?
    C29 N7 C25 N6 . . . . -176.35(11) ?
    C24 N6 C25 N7 . . . . -95.43(15) ?
    C30 N6 C25 N7 . . . . 63.90(15) ?
    C24 N6 C25 C26 . . . . 88.23(15) ?
    C30 N6 C25 C26 . . . . -112.44(14) ?
    N7 C25 C26 C27 . . . . 0.0(2) ?
    N6 C25 C26 C27 . . . . 176.00(12) ?
    C25 C26 C27 C28 . . . . 0.4(2) ?
    C26 C27 C28 C29 . . . . -0.5(2) ?
    C25 N7 C29 C28 . . . . 0.0(2) ?
    C27 C28 C29 N7 . . . . 0.3(2) ?
    C24 N6 C30 C31 . . . . -153.22(12) ?
    C25 N6 C30 C31 . . . . 49.24(15) ?
    N6 C30 C31 C32 . . . . 62.82(15) ?
    C33 O5 C32 O4 . . . . 0.0(2) ?
    C33 O5 C32 C31 . . . . -178.75(12) ?
    C30 C31 C32 O4 . . . . 36.1(2) ?
    C30 C31 C32 O5 . . . . -145.15(12) ?
    C32 O5 C33 C34 . . . . -176.98(12) ?
loop_
    _geom_hbond_atom_site_label_D
    _geom_hbond_atom_site_label_H
    _geom_hbond_atom_site_label_A
    _geom_hbond_site_symmetry_A
    _geom_hbond_distance_DH
    _geom_hbond_distance_HA
    _geom_hbond_distance_DA
    _geom_hbond_angle_DHA
    N1 H1 O7 1_455 0.896(17) 1.980(18) 2.8468(16) 162.5(15)
    N1 H2 O1 . 0.902(15) 1.931(16) 2.6281(16) 132.7(13)
    O6 H8 N5 . 0.912(19) 1.88(2) 2.7938(16) 176.3(16)
    O6 H16 O3 2_677 0.84(2) 2.00(2) 2.8373(15) 172.1(18)
    O7 H17 O8 . 0.861(19) 1.954(19) 2.8061(16) 170.2(18)
    O7 H18 O9 . 0.881(18) 1.871(19) 2.7513(15) 176.5(17)
    O9 H20 N2 . 0.93(2) 2.00(2) 2.9226(16) 168.8(19)
    O9 H20 O2 . 0.93(2) 2.43(2) 3.1126(14) 129.6(16)
    O9 H24 N7 2_667 0.844(19) 2.050(19) 2.8918(16) 175.5(18)
    O8 H25 O6 . 0.84(2) 2.04(2) 2.8689(17) 171(2)
    O8 H32 O6 2_667 0.94(2) 1.89(2) 2.8291(17) 175.3(17)
data_global
_journal_date_recd_electronic     2012-11-03
_journal_date_accepted     2012-11-12
_journal_name_full     'Acta Crystallographica, Section E'
_journal_year     2012
_journal_volume     68
_journal_issue     12
_journal_page_first     o3385
_journal_page_last     o3385
_journal_paper_category     QO
_journal_paper_doi     10.1107/S1600536812046673
_journal_coeditor_code     CV5357
_publ_contact_author_name     'Xiu-Ping Shen'
_publ_contact_author_address
;
State Key Laboratory of Drug Delivery Technology and Pharmacokinetics,
Tianjin Centre for New Drug Safety Assessment and Research,
Tianjin 300193,
People's Republic of China
;
_publ_contact_author_email     xiupingshen@yahoo.com
_publ_contact_author_fax     '+86-22-23006807'
_publ_contact_author_phone     '+86-22-23006807'
_publ_section_title
;
Dabigatran etexilate tetrahydrate
;
loop_
    _publ_author_name
    _publ_author_footnote
    _publ_author_address
    'Hong-Qiang Liu' .
;
State Key Laboratory of Drug Delivery Technology and Pharmacokinetics,
Tianjin Centre for New Drug Safety Assessment and Research,
Tianjin 300193,
People's Republic of China
Graduate School, Tianjin University of Traditional Chinese Medicine,
Tianjin 300193,
People's Republic of China
;
    'Wei-Guang Zhang' .
;
State Key Laboratory of Drug Delivery Technology and Pharmacokinetics,
Tianjin Centre for New Drug Safety Assessment and Research,
Tianjin 300193,
People's Republic of China
Graduate School, Tianjin University of Traditional Chinese Medicine,
Tianjin 300193,
People's Republic of China
;
    'Zhi-Qiang Cai' .
;
State Key Laboratory of Drug Delivery Technology and Pharmacokinetics,
Tianjin Centre for New Drug Safety Assessment and Research,
Tianjin 300193,
People's Republic of China
;
    'Wei-Ren Xu' .
;
State Key Laboratory of Drug Delivery Technology and Pharmacokinetics,
Tianjin Centre for New Drug Safety Assessment and Research,
Tianjin 300193,
People's Republic of China
;
    'Xiu-Ping Shen' .
;
State Key Laboratory of Drug Delivery Technology and Pharmacokinetics,
Tianjin Centre for New Drug Safety Assessment and Research,
Tianjin 300193,
People's Republic of China
;
