# Supplementary material for: Dabigatran etexilate tetra­hydrate
Source: Acta Crystallogr Sect E Struct Rep Online. 2012 Nov 17;68(Pt 12):o3385. doi: 10.1107/S1600536812046673 (PMC3588980; doi:10.1107/S1600536812046673)
Supplement: Supplementary file 2 [file e-68-o3385-Isup2.hkl]

# 
# h,k,l, Fc-squared, Fo-squared, sigma(Fo-squared) and status flag 
# 
data_I
_shelx_title '  _m120523f' 
_shelx_refln_list_code          4 
_shelx_F_calc_maximum      163.80 
_exptl_crystal_F_000       748.00 
_reflns_d_resolution_high  0.7597 
 
loop_ 
 _symmetry_equiv_pos_as_xyz 
 'x, y, z' 
 '-x, -y, -z' 
 
_cell_length_a     9.1140 
_cell_length_b    10.9700 
_cell_length_c    18.3830 
_cell_angle_alpha  88.510 
_cell_angle_beta   85.455 
_cell_angle_gamma  83.034 
 
_shelx_F_squared_multiplier     1.000 
 
loop_ 
 _refln_index_h 
 _refln_index_k 
 _refln_index_l 
 _refln_F_squared_calc 
 _refln_F_squared_meas 
 _refln_F_squared_sigma 
 _refln_observed_status 
   1   0   0     5779.87     5706.82     41.00 o 
   2   0   0     4485.46     4446.98     21.58 o 
   3   0   0       47.39       68.29      3.65 o 
   4   0   0      223.70      218.40      6.40 o 
   5   0   0      461.99      435.53     12.33 o 
   6   0   0      160.72      157.80     12.25 o 
   7   0   0        5.67       10.31      4.36 o 
   8   0   0       27.52       38.34     13.06 o 
   9   0   0      145.38      154.17      9.13 o 
  10   0   0       74.67       82.76      9.22 o 
  11   0   0       17.69       18.57     14.67 o 
 -11   1   0        3.57        3.49      2.98 o 
 -10   1   0      113.16      132.61      9.87 o 
  -9   1   0       24.27       21.21     10.72 o 
  -8   1   0       75.02       69.87     13.20 o 
  -7   1   0        0.06        0.66      3.38 o 
  -6   1   0       40.90       38.44      5.74 o 
  -5   1   0      496.82      583.63     17.94 o 
  -4   1   0       20.91       11.01      3.53 o 
  -3   1   0     5653.50     5337.96     65.09 o 
  -2   1   0     3195.17     2951.61     52.26 o 
  -1   1   0      498.91      507.13      7.52 o 
   0   1   0     2907.77     2853.61     30.83 o 
   1   1   0      114.86      102.39      1.82 o 
   2   1   0     4787.90     4280.83     33.70 o 
   3   1   0      466.54      455.14      6.46 o 
   4   1   0      113.84      137.72      3.97 o 
   5   1   0      132.43      119.51      5.27 o 
   6   1   0       14.42       20.13      5.61 o 
   7   1   0     1350.17     1465.58     30.83 o 
   8   1   0       31.63       31.15     14.03 o 
   9   1   0      253.48      253.43     12.31 o 
  10   1   0        0.48        2.22      3.03 o 
  11   1   0       83.78       77.35     10.29 o 
 -11   2   0        6.78        7.84      7.92 o 
 -10   2   0        3.79        3.36      5.62 o 
  -9   2   0      580.90      592.18     20.62 o 
  -8   2   0      221.61      250.22     14.64 o 
  -7   2   0      428.58      427.84     17.45 o 
  -6   2   0      316.91      302.11     13.69 o 
  -5   2   0      697.05      776.33     27.00 o 
  -4   2   0       24.95       30.09      3.24 o 
  -3   2   0       87.59       92.40      3.47 o 
  -2   2   0     4361.83     4386.58    128.59 o 
  -1   2   0     7066.77     6762.47     53.80 o 
   0   2   0      556.69      544.49     11.49 o 
   1   2   0      713.65      648.24      6.92 o 
   2   2   0       27.17       27.51      1.30 o 
   3   2   0        2.74        5.29      1.48 o 
   4   2   0     2178.71     2278.43     19.17 o 
   5   2   0        0.06        2.11      1.36 o 
   6   2   0      616.75      624.18     12.92 o 
   7   2   0        2.81        2.36      1.62 o 
   8   2   0      341.20      362.73     13.70 o 
   9   2   0        0.56        2.45      2.17 o 
  10   2   0       59.27       51.15     10.46 o 
  11   2   0        0.74       -0.10      6.36 o 
 -11   3   0       13.03        8.25      9.23 o 
 -10   3   0        0.40        1.99      2.96 o 
  -9   3   0      491.75      525.24     21.92 o 
  -8   3   0      991.66      966.12     29.32 o 
  -7   3   0       69.18       75.12      8.33 o 
  -6   3   0        7.51       10.84      7.00 o 
  -5   3   0        0.32        4.06      1.78 o 
  -4   3   0      961.67     1126.00     15.59 o 
  -3   3   0     3452.53     3521.57     82.89 o 
  -2   3   0      711.80      665.83     13.52 o 
  -1   3   0     1078.03     1062.35     17.41 o 
   0   3   0      483.53      419.26     22.54 o 
   1   3   0     3743.83     3425.03     33.54 o 
   2   3   0     2155.09     2153.39     23.82 o 
   3   3   0      349.92      303.04      6.37 o 
   4   3   0      400.33      436.29     10.79 o 
   5   3   0      246.49      268.43      8.92 o 
   6   3   0      207.96      219.91      8.68 o 
   7   3   0       64.01       50.15      4.30 o 
   8   3   0       31.23       28.82      4.90 o 
   9   3   0        9.69        9.79      6.43 o 
  10   3   0       50.71       55.50     27.85 o 
  11   3   0       43.08       30.54     20.57 o 
 -10   4   0       19.79       15.96     11.73 o 
  -9   4   0       66.16       53.16      9.22 o 
  -8   4   0        3.43        2.51      3.61 o 
  -7   4   0       15.02       22.47     10.58 o 
  -6   4   0       79.17       75.68      8.36 o 
  -5   4   0      244.51      253.82     13.38 o 
  -4   4   0       76.73       80.71      4.38 o 
  -3   4   0     2551.04     2873.73     38.11 o 
  -2   4   0     1014.98     1001.57     19.54 o 
  -1   4   0     2778.15     2845.77     25.30 o 
   0   4   0     4527.58     4468.10     31.76 o 
   1   4   0     1616.09     1672.54     19.77 o 
   2   4   0      467.49      480.28      8.70 o 
   3   4   0      150.73      140.11      3.92 o 
   4   4   0     2971.78     3257.78     59.49 o 
   5   4   0      777.16      805.44     24.70 o 
   6   4   0      306.92      288.22     11.65 o 
   7   4   0       55.31       59.12      4.23 o 
   8   4   0       45.82       43.25      4.86 o 
   9   4   0       10.70        4.25      5.13 o 
  10   4   0       16.36       14.09      9.68 o 
  11   4   0      146.09      160.13     13.26 o 
 -10   5   0       57.38       63.17     12.64 o 
  -9   5   0        0.01        2.89      3.76 o 
  -8   5   0       68.26       65.46      7.49 o 
  -7   5   0      218.86      238.33     14.62 o 
  -6   5   0       88.60       88.38      9.32 o 
  -5   5   0      118.48      113.03      5.01 o 
  -4   5   0       99.00       96.72      5.88 o 
  -3   5   0      232.59      216.28      8.25 o 
  -2   5   0       40.13       38.51      3.04 o 
  -1   5   0      327.08      323.06     13.10 o 
   0   5   0      351.10      403.94      8.14 o 
   1   5   0      835.84      863.70     15.72 o 
   2   5   0        3.03        4.73      1.48 o 
   3   5   0      183.74      191.59      6.71 o 
   4   5   0      284.71      278.66     10.19 o 
   5   5   0      183.22      236.66     13.16 o 
   6   5   0      146.50      150.91     10.07 o 
   7   5   0        0.03        1.06      2.67 o 
   8   5   0      986.11      913.89     37.89 o 
   9   5   0        1.47        1.45      4.09 o 
  10   5   0      148.54      139.29     12.30 o 
  11   5   0      246.29      262.86     16.19 o 
 -10   6   0       13.32       14.73     11.12 o 
  -9   6   0       98.21       95.90     16.92 o 
  -8   6   0       65.98       70.93     40.50 o 
  -7   6   0       47.41       36.65      5.90 o 
  -6   6   0      103.66       98.23      7.41 o 
  -5   6   0        2.14        2.44      1.30 o 
  -4   6   0      502.48      530.76     18.05 o 
  -3   6   0       57.64       63.56      7.92 o 
  -2   6   0        0.34        2.54      1.47 o 
  -1   6   0     2622.84     2743.85     38.29 o 
   0   6   0       62.47       63.59      3.55 o 
   1   6   0        6.03        3.45      1.37 o 
   2   6   0       97.41       89.49      4.96 o 
   3   6   0        1.98        3.90      1.30 o 
   4   6   0      139.50      140.83      5.94 o 
   5   6   0       75.64       85.31      7.47 o 
   6   6   0        2.28        2.23      3.06 o 
   7   6   0        3.11        7.32      4.61 o 
   8   6   0      122.25      117.78     11.77 o 
   9   6   0        4.42        2.87      3.63 o 
  10   6   0       44.75       21.75     18.10 o 
  11   6   0       72.78       88.89     12.25 o 
  -9   7   0       76.08       99.39     22.13 o 
  -8   7   0        1.20        3.78      6.42 o 
  -7   7   0        0.09        0.01      6.66 o 
  -6   7   0      245.78      227.66     20.44 o 
  -5   7   0       56.49       52.57     10.60 o 
  -4   7   0      759.31      729.61     18.14 o 
  -3   7   0       37.29       31.31      3.35 o 
  -2   7   0      495.12      537.03     12.37 o 
  -1   7   0     1711.82     1810.28     36.85 o 
   0   7   0      729.65      810.73     14.62 o 
   1   7   0     1357.50     1392.45     20.17 o 
   2   7   0      743.84      798.45     17.57 o 
   3   7   0        4.59        3.40      1.31 o 
   4   7   0        0.29        0.26      1.37 o 
   5   7   0       65.74       59.25      4.01 o 
   6   7   0      213.36      219.70     12.53 o 
   7   7   0       10.32        7.73      4.49 o 
   8   7   0      213.57      199.04     12.79 o 
   9   7   0      131.79      152.25     12.37 o 
  10   7   0       12.45       10.61      8.25 o 
  11   7   0       44.04       48.36     15.27 o 
  -9   8   0       12.92       14.23     11.00 o 
  -8   8   0        6.54        8.34      6.03 o 
  -7   8   0      108.01      116.26     18.00 o 
  -6   8   0       20.42       26.27     15.98 o 
  -5   8   0        1.86        3.30      4.75 o 
  -4   8   0       31.24       41.57      5.37 o 
  -3   8   0        0.28        0.99      1.16 o 
  -2   8   0       66.96       60.34      4.98 o 
  -1   8   0      211.09      197.58      7.77 o 
   0   8   0       13.54       16.47      5.90 o 
   1   8   0      126.07      105.49      8.00 o 
   2   8   0      100.76       84.50      8.01 o 
   3   8   0      169.15      174.72      6.87 o 
   4   8   0      406.21      366.24     11.04 o 
   5   8   0      246.19      225.95     10.62 o 
   6   8   0      142.35      139.19     12.56 o 
   7   8   0      381.95      383.02     24.22 o 
   8   8   0      195.94      205.64     13.29 o 
   9   8   0      186.80      178.38     13.70 o 
  10   8   0      199.43      182.66     24.06 o 
  -8   9   0        6.37        0.96      7.42 o 
  -7   9   0      202.25      203.45     18.97 o 
  -6   9   0       56.60       67.50     15.52 o 
  -5   9   0      404.20      389.51     25.82 o 
  -4   9   0       45.36       46.37     29.05 o 
  -3   9   0        2.62        6.13      3.42 o 
  -2   9   0       48.35       46.79      5.72 o 
  -1   9   0      414.28      440.59     18.06 o 
   0   9   0      255.75      236.66     15.06 o 
   1   9   0      434.43      472.41     22.33 o 
   2   9   0      134.53      144.01     11.10 o 
   3   9   0      100.16      106.52      7.70 o 
   4   9   0       32.94       24.68     13.58 o 
   5   9   0       57.29       51.56     10.43 o 
   6   9   0      262.10      273.03     16.70 o 
   7   9   0        3.01        2.28      2.92 o 
   8   9   0       73.64       74.13      9.13 o 
   9   9   0       22.72       14.49     19.47 o 
  10   9   0        0.77        1.60      6.61 o 
  -7  10   0       32.17       15.90     23.59 o 
  -6  10   0       20.97       17.95     11.09 o 
  -5  10   0       28.30       23.29     18.89 o 
  -4  10   0       10.74        8.82      8.44 o 
  -3  10   0       25.04       25.53     17.66 o 
  -2  10   0        4.78        4.30      3.58 o 
  -1  10   0       36.38       36.09      6.85 o 
   0  10   0       99.20      100.85      9.03 o 
   1  10   0       51.92       60.08      7.46 o 
   2  10   0      461.36      496.35     20.19 o 
   3  10   0       44.49       42.19      7.47 o 
   4  10   0        1.08        1.98      3.12 o 
   5  10   0      191.68      177.36     14.66 o 
   6  10   0       75.17       70.51      8.61 o 
   7  10   0       10.12       14.22     11.55 o 
   8  10   0       81.13       81.58      9.14 o 
   9  10   0       45.58       30.12     42.95 o 
  -6  11   0       60.50       53.37     43.09 o 
  -5  11   0       56.98       61.69     36.84 o 
  -4  11   0       64.14       48.55     26.35 o 
  -3  11   0        0.62        3.24      5.02 o 
  -2  11   0        5.39        5.70      4.09 o 
  -1  11   0       36.54       33.07     15.13 o 
   0  11   0      810.48      692.95     79.33 o 
   1  11   0      366.04      366.54     21.36 o 
   2  11   0      224.96      253.03     12.10 o 
   3  11   0       57.81       60.24      7.78 o 
   4  11   0      225.79      241.51     14.83 o 
   5  11   0      236.58      225.90     13.79 o 
   6  11   0      163.84      151.27     17.53 o 
   7  11   0        0.28        1.17      2.40 o 
   8  11   0       79.31       84.99     47.59 o 
  -5  12   0       15.50       11.79     16.89 o 
  -4  12   0       38.44       51.70     24.74 o 
  -3  12   0        1.46        8.69      7.47 o 
  -2  12   0       46.64       41.19     23.46 o 
  -1  12   0       13.66       21.85      9.32 o 
   0  12   0       53.75       51.23     12.24 o 
   1  12   0        0.22        1.36      2.35 o 
   2  12   0       94.94       91.22      8.74 o 
   3  12   0        6.03        3.56      3.22 o 
   4  12   0      124.30      148.35     16.83 o 
   5  12   0        0.01        0.63      2.59 o 
   6  12   0      156.18      175.04     23.13 o 
   7  12   0        8.60        7.47     12.50 o 
  -3  13   0        1.66        1.97      6.40 o 
  -2  13   0       52.49       52.98     38.14 o 
  -1  13   0       16.56       10.06     10.79 o 
   0  13   0        1.56        3.04      6.38 o 
   1  13   0      179.39      194.42     17.76 o 
   2  13   0       64.56       56.82      9.80 o 
   3  13   0       61.37       66.99      8.83 o 
   4  13   0       51.25       41.07     18.64 o 
   5  13   0       10.69        5.47     13.73 o 
   6  13   0       16.95       11.61     19.76 o 
  -1  14   0       53.98       41.87     12.37 o 
   0  14   0       36.61       18.75     20.06 o 
   1  14   0       10.07        8.82     12.04 o 
   2  14   0       82.51       85.89     16.27 o 
   3  14   0        1.93        0.88      5.11 o 
   4  14   0        9.49       12.93     12.58 o 
  -4 -14   1        0.35        2.94      4.60 o 
  -2 -14   1       20.61       15.45     31.77 o 
  -1 -14   1       25.21       15.55     16.82 o 
   0 -14   1        0.85        1.49      5.17 o 
   1 -14   1      137.06      138.45     16.89 o 
  -6 -13   1       86.33       86.24     15.19 o 
  -5 -13   1       95.54       83.93     12.76 o 
  -4 -13   1       83.74       83.77     11.34 o 
  -3 -13   1       41.40       17.12     20.82 o 
  -2 -13   1       86.47       81.26     10.37 o 
  -1 -13   1      115.32      121.04     15.89 o 
   0 -13   1       23.86       23.53     19.69 o 
   1 -13   1       18.97       17.31     15.54 o 
   2 -13   1       25.00       19.78     17.50 o 
   3 -13   1        3.87        6.76      8.34 o 
  -7 -12   1        9.26        8.52     11.88 o 
  -6 -12   1       96.05       81.63     11.94 o 
  -5 -12   1      163.70      173.63     13.37 o 
  -4 -12   1       60.72       45.69     26.66 o 
  -3 -12   1      105.06      113.14     18.50 o 
  -2 -12   1      169.79      164.73     10.55 o 
  -1 -12   1        4.42        4.39      3.31 o 
   0 -12   1       79.78       65.89      8.09 o 
   1 -12   1       62.83       59.11     38.94 o 
   2 -12   1      455.84      479.01     32.30 o 
   3 -12   1      680.22      692.42     32.46 o 
   4 -12   1       84.08       48.71     41.30 o 
   5 -12   1       15.41       12.76     10.00 o 
  -8 -11   1       11.56       25.53     16.39 o 
  -7 -11   1       14.94       16.75      9.19 o 
  -6 -11   1        8.05        6.85      5.95 o 
  -5 -11   1       51.21       45.82     25.42 o 
  -4 -11   1      302.27      346.72     19.29 o 
  -3 -11   1      306.58      320.91     14.30 o 
  -2 -11   1        0.33        2.22      4.86 o 
  -1 -11   1       17.12       16.46      8.57 o 
   0 -11   1      561.25      589.26     24.99 o 
   1 -11   1        9.48        8.01      5.33 o 
   2 -11   1        9.10        5.67      5.66 o 
   3 -11   1      130.55      137.97     16.97 o 
   4 -11   1        3.79        7.05      7.02 o 
   5 -11   1       10.92        6.07      5.48 o 
   6 -11   1       25.02       14.60     14.76 o 
  -9 -10   1       28.33       27.43     42.83 o 
  -8 -10   1        6.71       12.08     11.89 o 
  -7 -10   1       16.62       16.92     18.91 o 
  -6 -10   1        0.39        1.73      3.15 o 
  -5 -10   1      764.55      816.78     34.16 o 
  -4 -10   1      276.70      273.04     11.79 o 
  -3 -10   1      145.03      147.93     10.99 o 
  -2 -10   1       61.14       60.90      7.63 o 
  -1 -10   1       10.74        8.28      4.76 o 
   0 -10   1      292.82      286.65     13.10 o 
   1 -10   1      213.54      201.04     13.03 o 
   2 -10   1        3.66        8.76      4.00 o 
   3 -10   1      441.97      459.69     28.41 o 
   4 -10   1       10.60       10.79      7.22 o 
   5 -10   1      177.59      178.48     17.21 o 
   6 -10   1       80.80       53.06     32.16 o 
   7 -10   1      152.80      163.76     19.74 o 
 -10  -9   1       39.83       29.25     42.37 o 
  -9  -9   1       35.08       29.60      8.07 o 
  -8  -9   1        2.42        5.16      6.03 o 
  -7  -9   1      424.47      454.30     21.54 o 
  -6  -9   1      362.54      398.35     21.12 o 
  -5  -9   1      712.39      787.48     34.91 o 
  -4  -9   1       14.85       12.98      6.22 o 
  -3  -9   1      408.49      469.07     19.32 o 
  -2  -9   1      253.50      243.01     14.43 o 
  -1  -9   1       21.78       21.45      8.79 o 
   0  -9   1       55.04       55.07      6.84 o 
   1  -9   1       11.52       10.81      5.23 o 
   2  -9   1        7.47        3.14      2.93 o 
   3  -9   1      249.29      242.10     15.13 o 
   4  -9   1       43.55       60.20     32.52 o 
   5  -9   1        1.38        3.09      5.08 o 
   6  -9   1        8.08       10.57      8.42 o 
   7  -9   1      166.35      197.07     20.91 o 
   8  -9   1       38.73       37.50     35.64 o 
 -10  -8   1       53.08       53.68      9.90 o 
  -9  -8   1       79.97       97.88     15.71 o 
  -8  -8   1       46.33       35.90     22.13 o 
  -7  -8   1      177.94      176.39     12.56 o 
  -6  -8   1        0.68        1.52      3.94 o 
  -5  -8   1        1.01        2.27      5.61 o 
  -4  -8   1       13.25       13.03      2.93 o 
  -3  -8   1       77.68       72.77      5.99 o 
  -2  -8   1       60.74       49.52      7.12 o 
  -1  -8   1      400.03      409.70     16.84 o 
   0  -8   1       54.68       55.74      6.49 o 
   1  -8   1      402.20      355.05     12.33 o 
   2  -8   1       52.66       43.93      3.97 o 
   3  -8   1      179.06      140.68      7.27 o 
   4  -8   1      938.01      977.43     35.75 o 
   5  -8   1      122.48      123.55      7.41 o 
   6  -8   1      192.22      171.23     24.26 o 
   7  -8   1       97.36       95.20     13.02 o 
   8  -8   1       53.65       68.45     20.43 o 
   9  -8   1        4.56        6.60      8.55 o 
 -11  -7   1       23.39       17.89     28.66 o 
 -10  -7   1        0.28        2.46      4.79 o 
  -9  -7   1       14.16        7.36      5.42 o 
  -8  -7   1      350.60      342.93     17.89 o 
  -7  -7   1       98.89       93.40      8.89 o 
  -6  -7   1       19.87       24.98     13.19 o 
  -5  -7   1       12.98       17.81      9.05 o 
  -4  -7   1        0.77        0.79      1.20 o 
  -3  -7   1      113.18      107.63      5.56 o 
  -2  -7   1     1014.08     1110.73     37.22 o 
  -1  -7   1      686.77      696.47     19.07 o 
   0  -7   1      359.59      371.96     12.21 o 
   1  -7   1       90.23       92.89      6.17 o 
   2  -7   1       14.96       21.67      5.66 o 
   3  -7   1       18.70       22.18      3.66 o 
   4  -7   1       24.49       21.49      6.94 o 
   5  -7   1       45.23       40.42      7.55 o 
   6  -7   1        4.59        7.68      4.47 o 
   7  -7   1        4.78        5.35      4.68 o 
   8  -7   1      354.98      401.05     29.49 o 
   9  -7   1        2.92        1.57      4.89 o 
 -11  -6   1      233.04      274.80     20.53 o 
 -10  -6   1      157.32      151.94     14.81 o 
  -9  -6   1       40.53       19.03     12.36 o 
  -8  -6   1        3.83        5.09      3.10 o 
  -7  -6   1        7.59       11.34      4.47 o 
  -6  -6   1      259.28      264.10     16.77 o 
  -5  -6   1      757.90      805.05     30.18 o 
  -4  -6   1      523.38      511.60      9.74 o 
  -3  -6   1        0.84        7.31      2.66 o 
  -2  -6   1       12.64       12.36      2.86 o 
  -1  -6   1        7.00        8.89      2.73 o 
   0  -6   1      447.76      442.03     10.78 o 
   1  -6   1       25.93       24.78      3.71 o 
   2  -6   1      149.09      157.65      6.52 o 
   3  -6   1      182.07      180.52      8.11 o 
   4  -6   1      220.82      206.33      7.00 o 
   5  -6   1      345.00      314.93     13.65 o 
   6  -6   1      259.27      231.64      9.74 o 
   7  -6   1        9.81        9.52      4.49 o 
   8  -6   1       18.38       22.66     22.83 o 
   9  -6   1       87.68       64.56     16.10 o 
  10  -6   1        0.48        0.88      6.26 o 
 -11  -5   1      113.36      114.91     15.52 o 
 -10  -5   1       38.51       27.41     21.19 o 
  -9  -5   1        4.39        7.69      5.60 o 
  -8  -5   1       70.58       63.77      9.76 o 
  -7  -5   1      122.82      107.62      9.33 o 
  -6  -5   1       14.74       13.29      6.90 o 
  -5  -5   1      559.74      619.08     37.48 o 
  -4  -5   1      220.35      208.18     14.47 o 
  -3  -5   1       85.36      101.21      3.56 o 
  -2  -5   1      407.68      405.04      7.62 o 
  -1  -5   1      914.44      945.08     11.03 o 
   0  -5   1      714.34      705.92      9.12 o 
   1  -5   1     2032.89     2166.76     40.45 o 
   2  -5   1      994.05     1070.98     16.20 o 
   3  -5   1      803.34      836.06     13.01 o 
   4  -5   1      914.90     1016.92     18.68 o 
   5  -5   1       10.21       12.20      4.25 o 
   6  -5   1        1.55        0.86      3.12 o 
   7  -5   1        8.34        9.19      6.62 o 
   8  -5   1       54.95       38.79     17.09 o 
   9  -5   1       25.74       18.05     19.25 o 
  10  -5   1       21.79       21.74     30.16 o 
 -11  -4   1       55.83       52.86     14.13 o 
 -10  -4   1       65.35       56.01     17.16 o 
  -9  -4   1      218.06      218.79     13.75 o 
  -8  -4   1       59.42       69.04     15.65 o 
  -7  -4   1       22.93       20.43      1.74 o 
  -6  -4   1       50.20       64.10     10.21 o 
  -5  -4   1       62.21       75.88      7.50 o 
  -4  -4   1      895.35      978.92     22.77 o 
  -3  -4   1      613.33      581.36      7.35 o 
  -2  -4   1     4430.29     4315.92     50.80 o 
  -1  -4   1     3455.70     3450.30     20.20 o 
   0  -4   1      473.62      448.45      7.32 o 
   1  -4   1       55.15       54.59      4.51 o 
   2  -4   1      567.46      548.22      8.56 o 
   3  -4   1       35.44       41.78      3.70 o 
   4  -4   1      255.70      273.67      9.90 o 
   5  -4   1       23.92       22.86      7.33 o 
   6  -4   1        8.26        9.15      5.13 o 
   7  -4   1       77.44       81.46      6.89 o 
   8  -4   1      137.27      132.20      9.12 o 
   9  -4   1       52.96       49.04      7.42 o 
  10  -4   1       15.27       16.54     16.44 o 
  11  -4   1      152.91      145.99     23.43 o 
 -11  -3   1       21.17       22.29     12.91 o 
 -10  -3   1        0.02        2.16      5.90 o 
  -9  -3   1        1.33       -1.51      4.44 o 
  -8  -3   1        1.01        0.49      1.77 o 
  -7  -3   1      689.59      656.06     27.22 o 
  -6  -3   1       24.54       19.22      2.60 o 
  -5  -3   1      479.56      580.57     12.13 o 
  -4  -3   1      958.95     1032.01     27.55 o 
  -3  -3   1      194.22      208.42      6.83 o 
  -2  -3   1      266.21      241.89      4.23 o 
  -1  -3   1     1823.63     1790.22     23.17 o 
   0  -3   1      185.35      210.35      4.17 o 
   1  -3   1      281.64      276.45      5.07 o 
   2  -3   1       85.74       73.36      2.65 o 
   3  -3   1     5743.43     6006.99     99.70 o 
   4  -3   1      162.28      165.71      6.68 o 
   5  -3   1       51.57       58.56      4.37 o 
   6  -3   1     1478.67     1477.07     40.70 o 
   7  -3   1     1843.15     1934.07     34.85 o 
   8  -3   1      792.66      783.80     24.12 o 
   9  -3   1      172.52      166.67     10.69 o 
  10  -3   1        4.06        9.21      7.40 o 
  11  -3   1       56.98       64.58     12.89 o 
 -11  -2   1       70.87       81.58     22.05 o 
 -10  -2   1        0.76        0.29      4.72 o 
  -9  -2   1       38.71       29.27     15.92 o 
  -8  -2   1      108.92      104.73      6.81 o 
  -7  -2   1     1090.88     1021.89     40.02 o 
  -6  -2   1      237.84      240.32      9.27 o 
  -5  -2   1      182.17      193.28      6.37 o 
  -4  -2   1      894.95      858.43     11.02 o 
  -3  -2   1     1975.29     1930.83     48.80 o 
  -2  -2   1       69.58       71.75      3.88 o 
  -1  -2   1    10555.50     9975.36     92.44 o 
   0  -2   1     1435.34     1331.61     19.67 o 
   1  -2   1       32.48       31.23      1.81 o 
   2  -2   1      104.34      105.11      3.18 o 
   3  -2   1      788.10      811.43     14.85 o 
   4  -2   1      306.13      326.86     11.32 o 
   5  -2   1       62.47       53.49      4.66 o 
   6  -2   1      806.10      834.12     25.49 o 
   7  -2   1      673.84      685.85     20.13 o 
   8  -2   1      169.01      178.39     12.62 o 
   9  -2   1       27.71       32.29     14.29 o 
  10  -2   1        9.67        8.95      5.97 o 
  11  -2   1       52.34       62.38     12.20 o 
 -11  -1   1       58.45       77.33     11.25 o 
 -10  -1   1       12.04       13.67     11.56 o 
  -9  -1   1       40.50       40.74      7.46 o 
  -8  -1   1        7.68        4.71      2.41 o 
  -7  -1   1       78.90       76.69      6.77 o 
  -6  -1   1      526.24      469.06     11.67 o 
  -5  -1   1       90.61       65.52      4.02 o 
  -4  -1   1       38.76       27.40      2.76 o 
  -3  -1   1      292.39      296.92      5.46 o 
  -2  -1   1     2128.60     1833.87     32.00 o 
  -1  -1   1     1217.29     1170.82     71.32 o 
   0  -1   1        0.00        2.45      0.90 o 
   1  -1   1     3728.60     3484.27     60.01 o 
   2  -1   1      218.94      246.83      5.10 o 
   3  -1   1     1708.16     1718.40     26.41 o 
   4  -1   1      197.37      227.44      5.90 o 
   5  -1   1       51.11       42.64      6.65 o 
   6  -1   1        1.32        2.22      1.82 o 
   7  -1   1      528.53      561.62     18.47 o 
   8  -1   1        1.74        4.03      4.88 o 
   9  -1   1        0.20        2.30      4.26 o 
  10  -1   1       24.34       23.44     14.83 o 
  11  -1   1       23.54       20.96     14.83 o 
 -11   0   1      136.60      157.16     15.63 o 
 -10   0   1       33.88       27.24     20.05 o 
  -9   0   1      464.61      436.93     21.51 o 
  -8   0   1       74.95       67.48      7.19 o 
  -7   0   1      793.73      831.08     46.14 o 
  -6   0   1      362.39      375.12     14.56 o 
  -5   0   1      492.22      493.69     15.04 o 
  -4   0   1      216.84      225.33      5.59 o 
  -3   0   1       85.37       80.27      2.90 o 
  -2   0   1     9617.73     9357.25     98.97 o 
  -1   0   1     3746.73     3275.74     71.23 o 
   1   0   1      131.44      116.90      1.87 o 
   2   0   1       54.51       52.62      1.95 o 
   3   0   1      127.27      113.71      3.10 o 
   4   0   1        5.69        7.48      2.10 o 
   5   0   1       16.08       13.43      5.87 o 
   6   0   1     1107.84     1192.67     25.56 o 
   7   0   1      125.85      123.97      9.72 o 
   8   0   1     1426.88     1445.05     32.55 o 
   9   0   1      110.76      109.96     10.21 o 
  10   0   1       96.41       95.28      8.46 o 
  11   0   1       56.05       45.80     29.49 o 
 -11   1   1       43.68       53.21     16.25 o 
 -10   1   1       75.29       86.57      7.94 o 
  -9   1   1       71.42       75.46      8.48 o 
  -8   1   1      459.45      460.13     17.97 o 
  -7   1   1     1587.37     1607.56     34.39 o 
  -6   1   1      637.08      659.04     17.28 o 
  -5   1   1       20.59       10.49      3.70 o 
  -4   1   1     2010.85     2130.30     35.84 o 
  -3   1   1      438.67      443.20      7.24 o 
  -2   1   1     2298.33     2092.78     79.76 o 
  -1   1   1     4636.83     4458.84     70.37 o 
   0   1   1      310.39      285.22      3.14 o 
   1   1   1     1362.12     1234.27     14.45 o 
   2   1   1     3884.23     3489.32     27.66 o 
   3   1   1      152.11      174.94      3.53 o 
   4   1   1        1.05        1.21      1.46 o 
   5   1   1     2342.77     2581.44     23.11 o 
   6   1   1       74.20       53.44      5.18 o 
   7   1   1       31.42       33.43      8.66 o 
   8   1   1     1710.53     1768.36     33.46 o 
   9   1   1      837.03      820.23     27.08 o 
  10   1   1       20.13       23.69     10.87 o 
  11   1   1        8.96       10.96      7.19 o 
 -11   2   1        4.69        3.38      4.12 o 
 -10   2   1      180.02      197.45     13.18 o 
  -9   2   1       32.62       25.52     15.54 o 
  -8   2   1        7.88        6.01      4.22 o 
  -7   2   1       27.58       45.80     16.49 o 
  -6   2   1       80.46       78.42      6.24 o 
  -5   2   1      160.44      154.06      6.80 o 
  -4   2   1     3964.68     4355.77    186.00 o 
  -3   2   1        7.41        5.95      1.76 o 
  -2   2   1     1869.58     1769.63     27.70 o 
  -1   2   1     3754.00     3441.38     29.18 o 
   0   2   1      445.48      365.07      5.13 o 
   1   2   1       68.63       52.98      1.73 o 
   2   2   1     3480.82     3158.71     62.92 o 
   3   2   1      477.24      503.56      7.08 o 
   4   2   1       10.66        9.95      2.84 o 
   5   2   1      836.57      885.14     15.02 o 
   6   2   1        0.50        0.90      2.36 o 
   7   2   1      105.21      107.45      7.05 o 
   8   2   1        4.01        2.29      3.76 o 
   9   2   1      292.01      273.93     12.88 o 
  10   2   1       72.01       59.46     11.04 o 
  11   2   1        0.30        2.06      3.32 o 
 -11   3   1        1.02        3.97      5.68 o 
 -10   3   1       30.45       27.96     10.53 o 
  -9   3   1      100.68       87.42      8.59 o 
  -8   3   1        5.48        6.70      4.22 o 
  -7   3   1      133.35      133.91      9.67 o 
  -6   3   1      138.73      136.08      9.25 o 
  -5   3   1        2.16        2.64      1.40 o 
  -4   3   1       26.90       23.78      2.72 o 
  -3   3   1     2484.37     2705.60     61.92 o 
  -2   3   1       35.34       28.28      1.65 o 
  -1   3   1      997.92     1013.05      8.51 o 
   0   3   1       27.79       29.99      1.63 o 
   1   3   1      159.61      140.67      3.37 o 
   2   3   1      192.74      172.67      3.22 o 
   3   3   1       39.46       40.18      2.09 o 
   4   3   1       12.01       10.41      2.89 o 
   5   3   1      365.33      409.54      8.36 o 
   6   3   1        3.56        3.68      1.63 o 
   7   3   1        3.14        3.52      1.86 o 
   8   3   1      278.56      279.33     10.10 o 
   9   3   1       43.11       36.38      7.53 o 
  10   3   1       78.27       76.35     14.89 o 
  11   3   1        5.47        3.14      3.29 o 
 -10   4   1       50.87       65.95     15.39 o 
  -9   4   1      110.14       79.06     12.01 o 
  -8   4   1       24.09       20.52     11.11 o 
  -7   4   1        0.02        2.29      2.83 o 
  -6   4   1      353.63      341.01     12.50 o 
  -5   4   1      240.52      263.65      9.31 o 
  -4   4   1     3762.48     3993.01     73.40 o 
  -3   4   1      629.70      730.09     21.86 o 
  -2   4   1     2192.36     2156.50     25.42 o 
  -1   4   1        0.26        6.87      2.06 o 
   0   4   1      851.84      901.99     11.80 o 
   1   4   1       88.32       86.28      2.99 o 
   2   4   1       48.41       48.46      2.52 o 
   3   4   1        1.28        0.97      0.97 o 
   4   4   1        4.73       13.86      1.95 o 
   5   4   1       33.69       32.76      2.41 o 
   6   4   1        0.03        0.76      1.15 o 
   7   4   1       27.98       34.70      3.60 o 
   8   4   1      400.66      351.43     12.35 o 
   9   4   1       10.68        7.89      5.04 o 
  10   4   1        1.55        5.31      4.23 o 
  11   4   1        5.28        3.54      9.43 o 
 -10   5   1        5.25       12.06     10.43 o 
  -9   5   1       32.96       31.43     27.81 o 
  -8   5   1        7.14        3.50      2.67 o 
  -7   5   1      140.97      120.13      9.44 o 
  -6   5   1       62.08       58.51      4.24 o 
  -5   5   1        5.59        5.75      2.22 o 
  -4   5   1      721.45      707.71     20.29 o 
  -3   5   1     1178.45     1356.18     11.06 o 
  -2   5   1       99.82      112.55      3.42 o 
  -1   5   1      676.62      672.29     11.76 o 
   0   5   1        7.89        5.59      1.86 o 
   1   5   1      137.45      177.95      4.67 o 
   2   5   1        4.17        0.78      1.03 o 
   3   5   1        7.81       17.98      2.87 o 
   4   5   1      407.62      391.96      9.54 o 
   5   5   1     1348.48     1340.42     20.80 o 
   6   5   1      528.30      478.78     13.24 o 
   7   5   1       48.19       46.79      3.02 o 
   8   5   1       63.66       64.48     19.10 o 
   9   5   1       13.13        7.90      5.03 o 
  10   5   1        4.46        5.16      5.55 o 
  11   5   1       83.00       91.06     10.19 o 
 -10   6   1       96.40      122.10     15.89 o 
  -9   6   1       19.78       22.29     20.43 o 
  -8   6   1        9.16       12.01      8.71 o 
  -7   6   1        0.06        3.76      5.71 o 
  -6   6   1       61.03       68.98      6.49 o 
  -5   6   1        7.74       12.77      5.46 o 
  -4   6   1     1653.00     1702.54     38.34 o 
  -3   6   1       10.17        6.49      2.88 o 
  -2   6   1      701.76      708.22     14.94 o 
  -1   6   1      500.33      478.14     11.16 o 
   0   6   1      305.18      246.79      8.63 o 
   1   6   1     2097.73     2328.01     26.58 o 
   2   6   1     1412.46     1445.33     41.72 o 
   3   6   1      775.44      761.86     14.54 o 
   4   6   1       41.54       32.78      4.18 o 
   5   6   1       47.87       50.81      2.91 o 
   6   6   1      335.07      357.34     11.69 o 
   7   6   1      316.14      286.20     12.56 o 
   8   6   1       20.52       15.79     13.62 o 
   9   6   1      130.02      114.37     10.34 o 
  10   6   1        5.79        6.66      5.92 o 
  11   6   1        4.37        6.20      4.90 o 
  -9   7   1        0.12        2.89      5.11 o 
  -8   7   1        4.91        4.94      7.32 o 
  -7   7   1       16.02       15.41      9.62 o 
  -6   7   1       30.34       38.95     20.43 o 
  -5   7   1      128.95      131.04      6.54 o 
  -4   7   1       31.47       37.65      3.53 o 
  -3   7   1      436.30      442.15     13.40 o 
  -2   7   1      220.24      201.20      8.22 o 
  -1   7   1      790.47      828.95     15.67 o 
   0   7   1       10.04       19.90      3.27 o 
   1   7   1      128.63      121.73      5.96 o 
   2   7   1       10.96       18.13      6.10 o 
   3   7   1       25.52       43.08      4.89 o 
   4   7   1      257.38      233.49      8.11 o 
   5   7   1       11.65       13.15      3.25 o 
   6   7   1       98.85       95.03      9.14 o 
   7   7   1       33.55       34.19     19.00 o 
   8   7   1      135.23       99.27     11.16 o 
   9   7   1       63.75       66.75      8.08 o 
  10   7   1      179.85      180.11     16.69 o 
  11   7   1       30.33       32.04     37.69 o 
  -9   8   1       15.64       13.56     11.62 o 
  -8   8   1       45.63       35.31     26.41 o 
  -7   8   1       61.37       50.17     27.98 o 
  -6   8   1      135.48      130.05     15.53 o 
  -5   8   1      403.26      376.82     30.88 o 
  -4   8   1      611.67      557.56     30.00 o 
  -3   8   1        5.54        6.52      2.83 o 
  -2   8   1        0.22        0.81      0.89 o 
  -1   8   1       62.90       41.54      5.39 o 
   0   8   1        0.24        1.76      1.24 o 
   1   8   1      121.81      119.66      7.92 o 
   2   8   1      482.38      480.77     18.33 o 
   3   8   1       24.15       29.77      4.51 o 
   4   8   1      215.53      222.31      8.03 o 
   5   8   1       10.83        7.08      3.92 o 
   6   8   1      313.59      287.44     15.36 o 
   7   8   1       94.05       96.85     11.35 o 
   8   8   1      333.05      353.40     17.94 o 
   9   8   1        0.94        2.18      3.27 o 
  10   8   1        5.73        8.39     18.53 o 
  -8   9   1        1.21        1.79      4.91 o 
  -7   9   1        0.24        4.30      9.19 o 
  -6   9   1        1.21        4.22      4.06 o 
  -5   9   1      249.03      258.15     18.97 o 
  -4   9   1      598.01      649.83     35.63 o 
  -3   9   1       60.08       71.37     13.25 o 
  -2   9   1        3.91        6.98      4.83 o 
  -1   9   1       29.60       19.41      5.59 o 
   0   9   1      202.35      192.85     11.54 o 
   1   9   1      104.00       97.46      7.93 o 
   2   9   1      498.80      535.12     21.75 o 
   3   9   1       98.76       93.35      8.32 o 
   4   9   1        0.00        1.35      3.04 o 
   5   9   1      367.25      379.47     15.04 o 
   6   9   1       19.55       27.74     14.29 o 
   7   9   1        9.65       10.78      9.50 o 
   8   9   1       40.49       33.62     25.05 o 
   9   9   1       30.68       23.46     39.01 o 
  10   9   1       12.43       12.14     10.26 o 
  -7  10   1        0.00        2.82      4.17 o 
  -6  10   1        5.12        6.92      6.66 o 
  -5  10   1      104.35      100.43     17.52 o 
  -4  10   1      123.66      125.04     14.00 o 
  -3  10   1      307.07      318.87     22.31 o 
  -2  10   1       30.18       34.40     15.05 o 
  -1  10   1        3.56        3.66      2.80 o 
   0  10   1       26.82       32.82     14.83 o 
   1  10   1      149.27      124.33      8.99 o 
   2  10   1        7.12        7.41      3.78 o 
   3  10   1       89.83       86.19      8.61 o 
   4  10   1      132.47      136.38     11.22 o 
   5  10   1      149.35      139.15     12.42 o 
   6  10   1      612.71      675.97     27.97 o 
   7  10   1       23.15       15.64     11.12 o 
   8  10   1       54.10       57.02     30.19 o 
   9  10   1       69.72       85.43     23.63 o 
  -6  11   1      121.35      138.75     19.50 o 
  -5  11   1       64.02       52.99     31.72 o 
  -4  11   1      100.62       94.58     14.62 o 
  -3  11   1      156.62      139.37     20.46 o 
  -2  11   1      728.39      719.98     30.54 o 
  -1  11   1       21.71       22.43     15.68 o 
   0  11   1      348.15      326.63     18.20 o 
   1  11   1       21.40       23.93     11.03 o 
   2  11   1        0.60        2.90      3.21 o 
   3  11   1        4.40        4.55      3.11 o 
   4  11   1       26.28       15.53     10.45 o 
   5  11   1        4.06        4.09      3.20 o 
   6  11   1       61.33       46.29     13.75 o 
   7  11   1       67.86       70.42     26.76 o 
   8  11   1        2.14        4.19      8.54 o 
  -5  12   1        6.88        9.19      6.85 o 
  -4  12   1        3.70        4.44      5.54 o 
  -3  12   1      203.73      212.60     17.27 o 
  -2  12   1      201.34      194.84     27.31 o 
  -1  12   1       13.40       15.67      8.81 o 
   0  12   1       14.53       17.83     11.20 o 
   1  12   1      264.26      243.03     13.29 o 
   2  12   1       17.71        8.12      8.06 o 
   3  12   1       79.58       79.71      8.03 o 
   4  12   1       90.62      111.94     18.57 o 
   5  12   1      177.33      186.05     15.10 o 
   6  12   1      121.55      144.89     17.49 o 
   7  12   1       13.04       14.22     19.23 o 
  -3  13   1        4.01        4.07      5.02 o 
  -2  13   1       16.73       14.98     17.97 o 
  -1  13   1       17.26       10.76     10.65 o 
   0  13   1        8.35        7.09      5.48 o 
   1  13   1        9.65        3.98      5.36 o 
   2  13   1       50.06       39.81     11.68 o 
   3  13   1       63.95       64.64     12.41 o 
   4  13   1       21.31       15.56     12.61 o 
   5  13   1        3.64        1.65     11.63 o 
   6  13   1        0.68        1.53      6.93 o 
  -1  14   1        6.11        4.57      6.05 o 
   0  14   1       13.04       13.87     17.46 o 
   1  14   1      145.82      165.30     15.25 o 
   2  14   1        8.93        9.00      9.77 o 
   4  14   1        0.64        1.63      2.51 o 
  -3 -14   2        0.02        1.04      2.93 o 
  -2 -14   2        7.62        7.03     14.55 o 
  -1 -14   2        3.60        7.80      7.40 o 
   0 -14   2       41.96       18.69     27.19 o 
   1 -14   2      237.04      259.51     21.92 o 
  -6 -13   2       16.50        7.61     11.11 o 
  -5 -13   2        0.18        2.62      3.78 o 
  -4 -13   2        7.78        6.51      5.60 o 
  -3 -13   2      323.19      331.05     26.89 o 
  -2 -13   2        0.02        2.98      2.70 o 
  -1 -13   2        3.81        7.14      9.36 o 
   0 -13   2       43.01       42.35     37.90 o 
   1 -13   2      453.81      439.05     23.27 o 
   2 -13   2      336.67      330.68     21.63 o 
   3 -13   2      553.66      567.83     39.29 o 
  -7 -12   2       95.37      109.06     11.44 o 
  -6 -12   2       11.07        4.87      8.07 o 
  -5 -12   2        1.52        2.77      3.87 o 
  -4 -12   2       54.97       52.06     12.22 o 
  -3 -12   2      306.20      315.39     24.02 o 
  -2 -12   2       78.06       85.62      9.49 o 
  -1 -12   2      102.88      108.75      9.07 o 
   0 -12   2       25.00       30.70      6.64 o 
   1 -12   2      194.40      198.17     15.98 o 
   2 -12   2       64.80       53.31     21.07 o 
   3 -12   2       73.47       76.66     13.37 o 
   4 -12   2       39.73       24.24     24.09 o 
   5 -12   2       53.73       59.02     17.45 o 
  -8 -11   2       17.76       29.97      8.29 o 
  -7 -11   2        4.44        5.03      5.99 o 
  -6 -11   2      504.68      534.19     30.11 o 
  -5 -11   2      236.97      246.51     17.02 o 
  -4 -11   2      640.28      659.27     28.14 o 
  -3 -11   2      665.69      708.44     31.81 o 
  -2 -11   2        6.97       15.12      9.25 o 
  -1 -11   2       85.01       72.43      9.78 o 
   0 -11   2       97.31       88.37      8.85 o 
   1 -11   2        2.53        2.21      2.24 o 
   2 -11   2        0.09        5.19      5.79 o 
   3 -11   2       78.29       89.30     15.94 o 
   4 -11   2        1.26        1.86      4.06 o 
   5 -11   2       43.54       35.92     29.54 o 
   6 -11   2       39.81       26.16     27.22 o 
  -9 -10   2      481.47      526.26     32.89 o 
  -8 -10   2        0.48        0.30      4.35 o 
  -7 -10   2       22.40       15.23     12.89 o 
  -6 -10   2       66.64       67.64     10.84 o 
  -5 -10   2      238.47      226.33     14.34 o 
  -4 -10   2      216.08      231.59     18.10 o 
  -3 -10   2      538.77      508.29     79.57 o 
  -2 -10   2        2.18        2.71      3.36 o 
  -1 -10   2      127.62      119.85     11.68 o 
   0 -10   2       15.19       23.60      9.73 o 
   1 -10   2       10.62       12.89      6.35 o 
   2 -10   2       85.60       79.30      8.42 o 
   3 -10   2        8.89       13.63      6.33 o 
   4 -10   2      229.36      253.91     21.37 o 
   5 -10   2      419.68      460.04     27.25 o 
   6 -10   2       21.38       21.49     14.23 o 
   7 -10   2       18.94       14.97     27.71 o 
 -10  -9   2      130.24      149.25     20.27 o 
  -9  -9   2      264.44      263.23     16.53 o 
  -8  -9   2       11.15        9.85     10.41 o 
  -7  -9   2      272.69      229.00     15.41 o 
  -6  -9   2       10.39        9.61      7.29 o 
  -5  -9   2      143.45      129.42     12.69 o 
  -4  -9   2      244.14      232.62      8.86 o 
  -3  -9   2        0.01        2.77      2.74 o 
  -2  -9   2       18.98       16.00      6.95 o 
  -1  -9   2      738.56      800.98     21.34 o 
   0  -9   2       80.66       70.73      6.89 o 
   1  -9   2        1.98        3.37      3.10 o 
   2  -9   2      410.19      380.47     18.45 o 
   3  -9   2        0.02        1.28      2.36 o 
   4  -9   2      110.94      101.74      8.52 o 
   5  -9   2       41.13       44.64     29.13 o 
   6  -9   2       28.56       33.10     21.39 o 
   7  -9   2        8.66        6.64     10.48 o 
   8  -9   2       61.78       42.04     35.75 o 
 -10  -8   2       63.60       55.50     10.88 o 
  -9  -8   2        7.40       12.01      9.66 o 
  -8  -8   2        4.11        9.66      4.49 o 
  -7  -8   2      393.12      392.25     21.32 o 
  -6  -8   2      520.45      551.76     30.28 o 
  -5  -8   2      337.98      332.37     17.71 o 
  -4  -8   2      877.76      899.98     14.29 o 
  -3  -8   2      631.47      632.82     15.56 o 
  -2  -8   2      103.65      108.95      7.59 o 
  -1  -8   2       82.89       80.75      7.87 o 
   0  -8   2      107.80      121.07      9.76 o 
   1  -8   2      201.06      215.05     10.78 o 
   2  -8   2       15.94       23.01      8.31 o 
   3  -8   2        3.83        4.68      3.47 o 
   4  -8   2       72.48       81.28     10.97 o 
   5  -8   2       28.18       25.56     10.40 o 
   6  -8   2        3.03        3.82      4.76 o 
   7  -8   2       32.51       24.67     15.14 o 
   8  -8   2       39.94       35.54     29.24 o 
   9  -8   2       15.63       10.87      8.67 o 
 -10  -7   2       40.44       56.26     12.09 o 
  -9  -7   2       71.26       47.12     14.93 o 
  -8  -7   2      139.73      140.23     14.27 o 
  -7  -7   2      226.81      234.79     16.81 o 
  -6  -7   2       69.10       69.49     10.19 o 
  -5  -7   2       16.08       12.57      7.48 o 
  -4  -7   2      426.60      454.07     13.02 o 
  -3  -7   2      141.37      148.43      7.64 o 
  -2  -7   2      138.99      135.57      6.61 o 
  -1  -7   2       33.07       34.40      8.88 o 
   0  -7   2       25.44       30.54     11.42 o 
   1  -7   2      162.74      159.70      7.40 o 
   2  -7   2       68.09       55.38      7.51 o 
   3  -7   2      653.94      594.23     95.23 o 
   4  -7   2      849.81      827.58     33.65 o 
   5  -7   2        6.17        5.76      5.12 o 
   6  -7   2      417.89      390.70     14.76 o 
   7  -7   2       41.06       41.85     20.21 o 
   8  -7   2      114.89      105.06     13.38 o 
   9  -7   2       44.93       45.68     37.15 o 
 -11  -6   2        0.24        1.21      3.79 o 
 -10  -6   2        3.02        3.32      4.03 o 
  -9  -6   2      111.53      112.98     11.70 o 
  -8  -6   2       42.62       37.47     22.76 o 
  -7  -6   2      114.92      117.02     10.10 o 
  -6  -6   2      716.78      702.60     22.26 o 
  -5  -6   2      457.52      451.95     22.70 o 
  -4  -6   2      101.17      104.60      9.95 o 
  -3  -6   2      170.14      134.62      5.28 o 
  -2  -6   2       76.96       69.30      4.00 o 
  -1  -6   2      164.01      174.02      7.74 o 
   0  -6   2        5.05        7.70      3.13 o 
   1  -6   2      910.53      938.35     15.36 o 
   2  -6   2      748.10      840.66     12.00 o 
   3  -6   2     1516.34     1468.76     50.96 o 
   4  -6   2      139.29      135.51      8.01 o 
   5  -6   2      917.30      996.01     22.14 o 
   6  -6   2       19.95       21.39      8.62 o 
   7  -6   2       55.30       55.71      7.03 o 
   8  -6   2       15.25       13.79     11.46 o 
   9  -6   2       35.81       34.33     21.74 o 
  10  -6   2        0.33        2.88      5.09 o 
 -11  -5   2       67.86       83.21     14.00 o 
 -10  -5   2        0.77        0.96      3.27 o 
  -9  -5   2      177.59      189.62     13.71 o 
  -8  -5   2      287.24      277.78     14.25 o 
  -7  -5   2      427.70      444.93     25.79 o 
  -6  -5   2        5.23        4.21      2.32 o 
  -5  -5   2       43.67       44.23      8.85 o 
  -4  -5   2       14.19       17.24      9.00 o 
  -3  -5   2      873.06      935.07     16.55 o 
  -2  -5   2        3.78        7.56      2.27 o 
  -1  -5   2      289.75      285.05      7.40 o 
   0  -5   2       17.72       16.88      3.98 o 
   1  -5   2       13.88       15.10      3.06 o 
   2  -5   2      881.50      995.28     19.03 o 
   3  -5   2      127.52      142.27      6.62 o 
   4  -5   2        0.70        6.56      3.08 o 
   5  -5   2       42.47       47.15     15.00 o 
   6  -5   2      770.93      804.63     21.47 o 
   7  -5   2        3.64        6.49      5.32 o 
   8  -5   2       87.18       75.58      7.53 o 
   9  -5   2      123.71      118.64      9.22 o 
  10  -5   2       61.55       71.39     18.07 o 
 -11  -4   2       76.79       74.69     11.91 o 
 -10  -4   2      177.68      177.63     13.53 o 
  -9  -4   2      305.78      317.44     17.64 o 
  -8  -4   2       26.81       24.76     13.89 o 
  -7  -4   2      712.70      700.01     22.86 o 
  -6  -4   2      273.75      295.86     15.25 o 
  -5  -4   2       26.01       25.77     15.07 o 
  -4  -4   2     5103.90     5660.03     87.18 o 
  -3  -4   2     1035.22     1049.94     19.03 o 
  -2  -4   2      131.28      180.69      4.52 o 
  -1  -4   2       42.36       40.76      3.04 o 
   0  -4   2      605.33      662.58      8.76 o 
   1  -4   2      704.96      677.37     13.05 o 
   2  -4   2      477.40      485.82     12.38 o 
   3  -4   2     1113.14     1189.85     22.25 o 
   4  -4   2        7.91       15.71      5.01 o 
   5  -4   2        2.38        4.20      2.49 o 
   6  -4   2       16.52       28.53     11.14 o 
   7  -4   2       88.39       85.76      7.60 o 
   8  -4   2       12.00        6.73      3.96 o 
   9  -4   2      127.92      129.18     10.46 o 
  10  -4   2        2.21        3.97      5.62 o 
  11  -4   2       23.39       17.11     24.41 o 
 -11  -3   2        5.10       10.62      6.91 o 
 -10  -3   2      159.14      154.37     17.45 o 
  -9  -3   2      301.46      281.41     15.63 o 
  -8  -3   2      686.32      726.67     25.49 o 
  -7  -3   2      914.99      845.66     24.20 o 
  -6  -3   2        2.22        7.35      2.41 o 
  -5  -3   2      613.62      679.68     16.82 o 
  -4  -3   2      383.45      453.08     15.87 o 
  -3  -3   2       64.20       60.32      4.42 o 
  -2  -3   2     1694.67     1622.52     18.31 o 
  -1  -3   2     3220.03     3124.65     47.04 o 
   0  -3   2      528.83      490.00      7.33 o 
   1  -3   2      601.80      601.55      8.16 o 
   2  -3   2       52.06       51.07      2.95 o 
   3  -3   2     5507.04     5792.44    113.07 o 
   4  -3   2     1583.76     1635.22     31.67 o 
   5  -3   2      518.55      503.86     15.80 o 
   6  -3   2       16.17       13.54      6.10 o 
   7  -3   2      417.76      384.72     18.26 o 
   8  -3   2       54.53       50.19     22.99 o 
   9  -3   2      153.42      154.06     11.51 o 
  10  -3   2        8.74        9.43      8.59 o 
  11  -3   2       24.48       16.25     16.10 o 
 -11  -2   2      360.71      438.69     31.82 o 
 -10  -2   2      225.82      244.69     18.46 o 
  -9  -2   2       45.48       42.53      7.82 o 
  -8  -2   2     1230.28     1178.29     27.13 o 
  -7  -2   2        1.15        2.39      1.11 o 
  -6  -2   2       58.30       55.81      3.76 o 
  -5  -2   2      545.17      570.09     12.39 o 
  -4  -2   2        5.44        8.12      2.24 o 
  -3  -2   2     4606.08     4451.40     67.66 o 
  -2  -2   2      676.64      778.27     13.96 o 
  -1  -2   2    11588.04    11356.74    129.39 o 
   0  -2   2     4411.79     4396.11     59.91 o 
   1  -2   2     2407.10     2347.32     53.39 o 
   2  -2   2     1666.58     1710.31     13.11 o 
   3  -2   2       44.32       30.71      3.01 o 
   4  -2   2      118.37      132.54      7.14 o 
   5  -2   2     2454.47     2466.23     38.78 o 
   6  -2   2       13.07       12.15      4.96 o 
   7  -2   2     1741.33     1825.48     37.98 o 
   8  -2   2      725.16      771.27     28.49 o 
   9  -2   2      528.88      539.31     23.05 o 
  10  -2   2      107.04      102.07      9.77 o 
  11  -2   2      212.80      237.74     13.59 o 
 -11  -1   2       53.28       71.37     13.25 o 
 -10  -1   2       63.50       64.54     12.83 o 
  -9  -1   2      812.91      843.20     32.89 o 
  -8  -1   2      377.35      383.42     14.45 o 
  -7  -1   2        0.29        1.79      1.35 o 
  -6  -1   2       97.50       85.40      5.49 o 
  -5  -1   2      938.26      917.57     17.42 o 
  -4  -1   2      126.14      145.24      4.25 o 
  -3  -1   2     2048.31     1920.80     22.00 o 
  -2  -1   2     1004.43      922.22     14.04 o 
  -1  -1   2     1732.73     1750.60     29.24 o 
   0  -1   2      145.89      148.38      2.88 o 
   1  -1   2     3208.74     3122.37     38.55 o 
   2  -1   2      503.09      511.64      9.19 o 
   3  -1   2     4126.26     4074.13     44.70 o 
   4  -1   2      142.59      157.82      4.89 o 
   5  -1   2      995.87     1037.25     35.20 o 
   6  -1   2      699.72      659.40     19.18 o 
   7  -1   2      112.91      111.10      8.17 o 
   8  -1   2       15.03       21.31      9.87 o 
   9  -1   2       69.64       69.71     10.73 o 
  10  -1   2       69.58       69.85     11.84 o 
  11  -1   2       27.71       21.50     18.34 o 
 -11   0   2       65.21       61.33     14.82 o 
 -10   0   2       26.85       23.44     14.23 o 
  -9   0   2      290.22      299.33     12.67 o 
  -8   0   2       68.63       59.72     13.28 o 
  -7   0   2      874.88      853.39     24.71 o 
  -6   0   2       14.33       23.77      7.56 o 
  -5   0   2      509.56      471.80     12.15 o 
  -4   0   2     1769.90     1869.88     17.54 o 
  -3   0   2     1821.72     1890.99     45.08 o 
  -2   0   2     1214.36     1246.62     18.93 o 
  -1   0   2     1385.40     1312.25     10.95 o 
   0   0   2     2028.06     1806.30     40.95 o 
   1   0   2      165.98      122.73      2.55 o 
   2   0   2     1780.35     1588.14     18.06 o 
   3   0   2       86.56       85.10      2.84 o 
   4   0   2       84.58       92.68      3.43 o 
   5   0   2      518.41      580.60     15.01 o 
   6   0   2       22.44       20.34      7.93 o 
   7   0   2       65.43       68.62      7.97 o 
   8   0   2      695.87      658.58     20.65 o 
   9   0   2      136.93      127.69      9.29 o 
  10   0   2        7.03        7.62      6.11 o 
  11   0   2      104.21      111.88     11.70 o 
 -11   1   2        5.80        4.35      8.26 o 
 -10   1   2        0.15        3.51      4.50 o 
  -9   1   2      142.81      159.93     10.82 o 
  -8   1   2      271.71      260.10     13.31 o 
  -7   1   2      993.74      959.43     30.04 o 
  -6   1   2      262.17      263.27     14.51 o 
  -5   1   2        5.85        3.44      1.33 o 
  -4   1   2     1399.78     1513.71     25.70 o 
  -3   1   2     2235.07     2322.04     28.67 o 
  -2   1   2      115.82      113.54      2.62 o 
  -1   1   2     6106.53     5909.36     30.89 o 
   0   1   2        1.50        3.78      1.06 o 
   1   1   2      314.41      345.49      5.43 o 
   2   1   2     5696.18     4997.76     84.81 o 
   3   1   2     3126.15     2911.85     36.48 o 
   4   1   2     2642.35     2642.37     39.48 o 
   5   1   2     1846.59     2058.18     36.34 o 
   6   1   2       15.43       13.69      5.03 o 
   7   1   2      822.03      784.62     25.23 o 
   8   1   2       67.03       65.51     11.73 o 
   9   1   2      455.17      418.46     19.65 o 
  10   1   2        6.46        6.97      5.18 o 
  11   1   2        4.15        4.55      6.88 o 
 -11   2   2       26.18       19.18     24.20 o 
 -10   2   2        7.88        7.28      7.09 o 
  -9   2   2       38.15       36.87     18.78 o 
  -8   2   2      570.21      530.47     20.92 o 
  -7   2   2       70.65       75.83      9.48 o 
  -6   2   2       60.17       54.26      5.20 o 
  -5   2   2      648.45      665.20     15.61 o 
  -4   2   2       25.91       38.05      5.83 o 
  -3   2   2      207.49      197.80      5.17 o 
  -2   2   2        6.25        6.55      1.20 o 
  -1   2   2      169.05      167.72      4.05 o 
   0   2   2      248.29      179.61      2.79 o 
   1   2   2        0.13        0.71      0.72 o 
   2   2   2     4249.79     3903.41     24.75 o 
   3   2   2     3279.62     3520.43     33.81 o 
   4   2   2     9040.94     9689.19    104.84 o 
   5   2   2        3.38        2.63      1.08 o 
   6   2   2       59.32       49.19      4.60 o 
   7   2   2      773.48      788.28     20.87 o 
   8   2   2       12.30       18.23      7.33 o 
   9   2   2       11.60       11.90      6.22 o 
  10   2   2       25.61       28.58     16.80 o 
  11   2   2       20.95       18.50     17.43 o 
 -11   3   2       17.66       17.84     16.69 o 
 -10   3   2        3.67        4.59      5.36 o 
  -9   3   2       34.51       28.46     12.72 o 
  -8   3   2      121.74       97.88      7.61 o 
  -7   3   2       62.47       63.09      6.82 o 
  -6   3   2      714.28      793.96     26.14 o 
  -5   3   2     1052.50     1058.59     29.70 o 
  -4   3   2      931.90     1103.89     34.81 o 
  -3   3   2      306.09      359.07      9.13 o 
  -2   3   2      496.44      469.46      8.19 o 
  -1   3   2     2852.31     2795.25     48.63 o 
   0   3   2      120.42       97.43      2.33 o 
   1   3   2      338.25      347.93      5.10 o 
   2   3   2     1255.72     1310.87     13.74 o 
   3   3   2      386.74      427.95      7.87 o 
   4   3   2      310.60      379.64      7.31 o 
   5   3   2        2.53        0.78      1.36 o 
   6   3   2      177.67      168.26      6.43 o 
   7   3   2       43.73       44.51      5.08 o 
   8   3   2       55.81       55.83      5.94 o 
   9   3   2      126.17      101.52      7.70 o 
  10   3   2       12.81       15.53      9.91 o 
  11   3   2       39.11       30.06     16.48 o 
 -10   4   2       22.17       16.00     15.31 o 
  -9   4   2      108.80       93.10     12.04 o 
  -8   4   2       40.68       39.88     16.92 o 
  -7   4   2       23.55       22.21     11.26 o 
  -6   4   2      187.14      177.57      7.36 o 
  -5   4   2      122.42      133.51      5.10 o 
  -4   4   2       91.91      119.75      5.05 o 
  -3   4   2      161.50      205.74      8.25 o 
  -2   4   2     1040.96      978.54     47.12 o 
  -1   4   2     3270.70     3055.35     46.46 o 
   0   4   2       66.43       54.55      1.99 o 
   1   4   2      338.53      386.43      5.79 o 
   2   4   2     3654.26     3623.53     32.05 o 
   3   4   2     1503.36     1656.60     18.85 o 
   4   4   2       94.03       89.25      3.91 o 
   5   4   2      145.00      177.36      5.32 o 
   6   4   2     1131.70     1168.23     26.66 o 
   7   4   2      257.69      231.13      8.96 o 
   8   4   2      465.19      433.98     14.91 o 
   9   4   2        4.54        5.42      4.09 o 
  10   4   2      187.78      204.27     13.81 o 
  11   4   2        3.01        1.82      3.30 o 
 -10   5   2      357.21      402.16     24.56 o 
  -9   5   2        7.48        3.40      7.66 o 
  -8   5   2        1.01        3.15      5.49 o 
  -7   5   2        2.38        3.30      3.48 o 
  -6   5   2      517.61      465.12     18.80 o 
  -5   5   2        0.71        3.22      1.85 o 
  -4   5   2       36.77       29.49      2.76 o 
  -3   5   2      233.90      228.93      7.75 o 
  -2   5   2      401.96      364.08     11.06 o 
  -1   5   2     2237.43     2180.31     28.63 o 
   0   5   2       30.12       24.87      2.11 o 
   1   5   2      560.91      607.76      7.71 o 
   2   5   2     2424.56     2669.00     28.13 o 
   3   5   2     1944.92     2128.59     15.63 o 
   4   5   2       23.38       17.12      5.18 o 
   5   5   2      117.30      127.76      5.01 o 
   6   5   2       16.76       20.00      4.44 o 
   7   5   2      113.77      103.59      4.46 o 
   8   5   2      234.90      213.26     17.07 o 
   9   5   2      102.45       78.43      9.91 o 
  10   5   2        1.34        9.50      5.80 o 
  11   5   2       65.95       79.48      9.26 o 
 -10   6   2       71.68       71.13     11.99 o 
  -9   6   2       57.54       61.99     18.24 o 
  -8   6   2        1.33        0.49      7.33 o 
  -7   6   2       90.04       99.46     12.37 o 
  -6   6   2        2.71        2.93      2.05 o 
  -5   6   2      531.65      496.30     17.74 o 
  -4   6   2      369.30      370.63     11.13 o 
  -3   6   2      349.42      297.94     10.38 o 
  -2   6   2      246.13      274.06      9.04 o 
  -1   6   2        0.29        2.39      1.86 o 
   0   6   2      265.04      325.27      8.36 o 
   1   6   2      152.38      141.42      4.67 o 
   2   6   2        6.43       19.46      3.38 o 
   3   6   2        5.05        5.95      2.25 o 
   4   6   2      522.43      533.40     10.56 o 
   5   6   2      131.93      129.94      5.32 o 
   6   6   2      136.39      132.28      5.54 o 
   7   6   2       25.61       25.62      3.68 o 
   8   6   2       57.71       40.36     14.24 o 
   9   6   2        0.86        0.37      5.40 o 
  10   6   2       51.56       65.66      8.41 o 
  11   6   2      109.30      125.26     19.55 o 
  -9   7   2       21.20       18.71     18.69 o 
  -8   7   2      186.55      186.12     19.33 o 
  -7   7   2        9.45        9.79     11.09 o 
  -6   7   2        0.77        3.09      6.08 o 
  -5   7   2      862.92      882.03     32.83 o 
  -4   7   2      951.41      945.20     31.79 o 
  -3   7   2        0.62        1.14      0.90 o 
  -2   7   2       24.03       18.06      4.13 o 
  -1   7   2       14.24       30.15      4.99 o 
   0   7   2       10.42       18.57      5.92 o 
   1   7   2      428.34      435.68     11.35 o 
   2   7   2        4.18        8.72      2.69 o 
   3   7   2       29.99       33.53      8.96 o 
   4   7   2       37.21       42.26      4.73 o 
   5   7   2      289.47      230.54      7.68 o 
   6   7   2      630.99      602.70     21.31 o 
   7   7   2      276.88      289.82     15.45 o 
   8   7   2      396.17      358.82     18.57 o 
   9   7   2        0.16        1.41      4.11 o 
  10   7   2        0.19       -1.08      9.74 o 
  11   7   2       10.70       10.54     13.76 o 
  -8   8   2       15.89       13.50     15.66 o 
  -7   8   2        1.16       -0.03      9.52 o 
  -6   8   2      170.78      160.48     16.49 o 
  -5   8   2      919.16      913.52     42.64 o 
  -4   8   2      367.86      357.78     21.29 o 
  -3   8   2      327.92      336.36     23.41 o 
  -2   8   2       32.02       29.73      2.85 o 
  -1   8   2       73.46       76.09      5.12 o 
   0   8   2      196.12      198.14      7.57 o 
   1   8   2      179.38      161.68      9.45 o 
   2   8   2      887.97      879.67     31.79 o 
   3   8   2     2125.69     2210.47     42.75 o 
   4   8   2     1703.58     1679.02     60.59 o 
   5   8   2       59.74       55.09      7.75 o 
   6   8   2      449.68      445.03     20.20 o 
   7   8   2      214.40      206.16     11.67 o 
   8   8   2       95.32      112.42     11.63 o 
   9   8   2       76.87       77.55     14.91 o 
  10   8   2        8.33        6.93      6.82 o 
  -8   9   2        1.40        4.56      5.80 o 
  -7   9   2       40.81       29.98     34.83 o 
  -6   9   2       96.67      108.66     21.05 o 
  -5   9   2        4.51        6.85      5.48 o 
  -4   9   2       25.68       30.64     23.94 o 
  -3   9   2        3.52        4.08      5.58 o 
  -2   9   2      210.37      206.52      6.31 o 
  -1   9   2      100.97       81.35      4.07 o 
   0   9   2        8.33       13.19      6.77 o 
   1   9   2     1324.98     1356.51     26.07 o 
   2   9   2       13.61       14.07      8.19 o 
   3   9   2      368.69      391.28     16.62 o 
   4   9   2     1953.07     1933.59    100.57 o 
   5   9   2      802.71      799.79     26.80 o 
   6   9   2      366.42      377.10     17.13 o 
   7   9   2        0.66        1.61      1.32 o 
   8   9   2       47.53       64.90      8.04 o 
   9   9   2       56.18       77.05     19.64 o 
  10   9   2       20.79       17.15     19.44 o 
  -7  10   2       22.52       20.39     22.97 o 
  -6  10   2       47.17       36.08     40.81 o 
  -5  10   2       15.57       12.83     13.75 o 
  -4  10   2      273.17      271.27     22.23 o 
  -3  10   2      322.78      334.58     25.10 o 
  -2  10   2      561.07      605.46     28.69 o 
  -1  10   2      990.47      979.00     34.23 o 
   0  10   2       47.28       55.75      5.45 o 
   1  10   2        1.61        0.73      1.77 o 
   2  10   2      526.38      581.05     23.92 o 
   3  10   2        8.73       14.96      7.33 o 
   4  10   2     1118.50     1136.38     46.84 o 
   5  10   2       12.67       10.86      6.33 o 
   6  10   2       26.34       14.68      8.98 o 
   7  10   2        1.16        2.98      5.32 o 
   8  10   2      150.11      192.60     24.76 o 
   9  10   2        2.37        7.17     11.42 o 
  -6  11   2        0.21        3.34      8.39 o 
  -5  11   2       25.06       30.24     20.66 o 
  -4  11   2      124.82      132.11     21.38 o 
  -3  11   2      524.09      547.13     27.68 o 
  -2  11   2      692.35      731.83     32.86 o 
  -1  11   2     1057.18     1019.34     50.18 o 
   0  11   2       33.86       40.28      6.48 o 
   1  11   2      140.49      126.68      8.55 o 
   2  11   2       56.89       64.59      7.97 o 
   3  11   2       29.06       27.71     12.20 o 
   4  11   2      271.63      258.59     11.51 o 
   5  11   2      269.72      276.99     16.94 o 
   6  11   2       22.54       21.89     23.64 o 
   7  11   2        4.33        5.36      5.51 o 
   8  11   2       29.48       19.23     41.35 o 
  -5  12   2       48.14       56.02     38.92 o 
  -4  12   2       24.08       16.79     24.06 o 
  -3  12   2       33.77       33.89     23.47 o 
  -2  12   2        8.10       12.89     11.10 o 
  -1  12   2      750.48      704.45     28.32 o 
   0  12   2       31.42       31.77     22.33 o 
   1  12   2       60.76       55.32     50.48 o 
   2  12   2        3.30        2.36      3.03 o 
   3  12   2       41.01       40.95      6.88 o 
   4  12   2      404.31      436.09     25.07 o 
   5  12   2       77.57       72.58     13.01 o 
   6  12   2       62.94       66.80     12.97 o 
   7  12   2       13.18       18.57     14.58 o 
  -3  13   2       11.74       11.49     17.26 o 
  -2  13   2       25.26       13.49     15.29 o 
  -1  13   2       15.81       16.05     12.03 o 
   0  13   2       36.29       16.63     19.83 o 
   1  13   2       10.54        9.86      7.82 o 
   2  13   2       71.91       73.72     12.84 o 
   3  13   2        0.11        2.92      4.71 o 
   4  13   2        7.53        7.21      5.96 o 
   5  13   2       23.89       21.20     20.94 o 
   6  13   2      167.23      176.47     26.38 o 
  -1  14   2        0.04        3.33      4.92 o 
   0  14   2        4.81        3.09      2.75 o 
   1  14   2       31.33       17.44     26.41 o 
   2  14   2      105.64      101.83     15.08 o 
  -3 -14   3        3.30        6.21      5.52 o 
  -2 -14   3        2.40        5.49      9.13 o 
  -1 -14   3       14.17       12.43     28.39 o 
   0 -14   3      148.88      182.49     25.10 o 
   1 -14   3       59.39       75.89     16.80 o 
  -6 -13   3        5.07        2.49      6.06 o 
  -5 -13   3      164.03      163.10     13.79 o 
  -4 -13   3        1.81        2.69      2.83 o 
  -3 -13   3      177.61      192.87     17.82 o 
  -2 -13   3      128.69      131.15     12.62 o 
  -1 -13   3        0.45        1.82      3.31 o 
   0 -13   3      156.86      145.02     18.87 o 
   1 -13   3      173.39      189.27     17.86 o 
   2 -13   3       52.29       57.85     10.61 o 
   3 -13   3       74.87       39.55     42.70 o 
  -7 -12   3        1.60        1.69      3.35 o 
  -6 -12   3      152.03      148.71     17.99 o 
  -5 -12   3       49.97       29.58     40.79 o 
  -4 -12   3       58.59       64.24     21.05 o 
  -3 -12   3       22.89       18.20     14.17 o 
  -2 -12   3        0.01        2.28      3.70 o 
  -1 -12   3       14.80        6.97      4.83 o 
   0 -12   3       96.19       88.21      9.30 o 
   1 -12   3        8.72        4.72      4.19 o 
   2 -12   3      172.47      176.41     16.76 o 
   3 -12   3      147.89      143.55     15.67 o 
   4 -12   3        5.42       12.49     10.92 o 
   5 -12   3      121.92      100.69     32.47 o 
  -8 -11   3       14.01        8.53     11.09 o 
  -7 -11   3       29.26       19.47     20.94 o 
  -6 -11   3       23.62       20.50     19.20 o 
  -5 -11   3        2.77        4.72      4.75 o 
  -4 -11   3      168.20      189.69     14.97 o 
  -3 -11   3       43.97       35.79     10.04 o 
  -2 -11   3      328.93      383.09     17.64 o 
  -1 -11   3      107.91      114.00     10.66 o 
   0 -11   3        2.04        2.76      2.71 o 
   1 -11   3      113.42      116.08      9.99 o 
   2 -11   3       60.66       54.15      7.18 o 
   3 -11   3        3.99        8.68      6.19 o 
   4 -11   3       69.90       78.54     16.93 o 
   5 -11   3       85.27       83.14     18.93 o 
   6 -11   3      105.28      114.40     17.86 o 
  -9 -10   3        2.81        3.39      5.59 o 
  -8 -10   3       17.11        8.67     10.63 o 
  -7 -10   3       69.46       64.55     27.49 o 
  -6 -10   3      148.49      159.33     13.31 o 
  -5 -10   3       39.24       49.77      9.04 o 
  -4 -10   3        0.09        0.06      6.07 o 
  -3 -10   3        1.46        1.89      2.92 o 
  -2 -10   3        0.19        0.91      3.53 o 
  -1 -10   3       93.54       80.65      8.27 o 
   0 -10   3       11.11        9.35      5.06 o 
   1 -10   3        0.25        1.84      2.33 o 
   2 -10   3       26.96       22.22     10.94 o 
   3 -10   3       16.40       14.90      7.69 o 
   4 -10   3        8.04        9.58      5.96 o 
   5 -10   3      305.12      292.37     23.16 o 
   6 -10   3        0.31        6.36     12.05 o 
   7 -10   3       61.72       68.62     56.28 o 
  -9  -9   3        6.84        6.33      6.99 o 
  -8  -9   3      157.51      179.99     13.88 o 
  -7  -9   3      305.67      319.39     19.01 o 
  -6  -9   3       24.36       31.17     19.53 o 
  -5  -9   3       43.19       38.68     25.23 o 
  -4  -9   3      224.55      211.41     10.92 o 
  -3  -9   3       41.43       31.41     11.82 o 
  -2  -9   3       17.52       15.60      9.87 o 
  -1  -9   3      433.82      471.40     20.09 o 
   0  -9   3      779.95      770.77     20.49 o 
   1  -9   3      292.06      312.41     13.50 o 
   2  -9   3       35.50       33.48      7.91 o 
   3  -9   3        1.56        4.85      3.80 o 
   4  -9   3       11.43        8.84      4.64 o 
   5  -9   3      640.39      655.11     33.01 o 
   6  -9   3        3.65        6.96      4.47 o 
   7  -9   3        8.04        8.65      9.22 o 
   8  -9   3        2.79        6.71     10.03 o 
 -10  -8   3       35.16       28.67     24.79 o 
  -9  -8   3        3.21        7.91      7.81 o 
  -8  -8   3      112.45      112.70     13.82 o 
  -7  -8   3      344.94      327.28     19.22 o 
  -6  -8   3      101.83      104.27     10.46 o 
  -5  -8   3      300.69      337.00     20.51 o 
  -4  -8   3        7.57        8.77      3.76 o 
  -3  -8   3       56.93       51.11      3.96 o 
  -2  -8   3      179.97      172.48     10.85 o 
  -1  -8   3       70.59       77.47      9.01 o 
   0  -8   3       38.09       27.17     10.64 o 
   1  -8   3      243.39      231.50     13.98 o 
   2  -8   3      841.28      818.15     23.58 o 
   3  -8   3       88.60       84.31      9.78 o 
   4  -8   3     1200.87     1190.77     39.53 o 
   5  -8   3        1.92        1.06      2.63 o 
   6  -8   3        0.00        0.28      7.33 o 
   7  -8   3       25.48       25.22     20.44 o 
   8  -8   3        1.20        2.95      6.08 o 
   9  -8   3       16.63       18.73     18.31 o 
 -10  -7   3      166.94      179.77     15.67 o 
  -9  -7   3        4.96        5.18      4.54 o 
  -8  -7   3      234.35      213.64     13.95 o 
  -7  -7   3       13.58       10.91      5.08 o 
  -6  -7   3      162.73      166.57     11.65 o 
  -5  -7   3        4.36        3.99      3.66 o 
  -4  -7   3      440.43      445.86     15.52 o 
  -3  -7   3        2.11        2.79      1.96 o 
  -2  -7   3       15.67       15.07      4.80 o 
  -1  -7   3        8.34        9.74      4.67 o 
   0  -7   3        1.95        4.73      2.30 o 
   1  -7   3       10.71       19.07      7.44 o 
   2  -7   3     1179.17     1233.25     35.19 o 
   3  -7   3       33.89       46.07     12.22 o 
   4  -7   3      435.78      442.51     20.35 o 
   5  -7   3       31.97       30.98      5.57 o 
   6  -7   3      125.21      114.82      8.30 o 
   7  -7   3       78.41       70.19      8.62 o 
   8  -7   3       79.82       84.68     14.26 o 
   9  -7   3       56.16       70.85     16.50 o 
 -11  -6   3      115.09      120.30     13.67 o 
 -10  -6   3       33.76       43.89     24.63 o 
  -9  -6   3      233.14      235.81     15.52 o 
  -8  -6   3       16.12       22.81     18.27 o 
  -7  -6   3       44.65       43.23     19.59 o 
  -6  -6   3      337.99      327.94     21.32 o 
  -5  -6   3      221.72      225.65     13.86 o 
  -4  -6   3      401.20      420.56     20.11 o 
  -3  -6   3      534.13      588.52     14.44 o 
  -2  -6   3      218.32      223.73      8.74 o 
  -1  -6   3      741.47      725.77     20.23 o 
   0  -6   3      374.09      365.31     15.05 o 
   1  -6   3       59.62       62.15      4.60 o 
   2  -6   3      816.41      862.53     15.87 o 
   3  -6   3        1.17        5.19      2.22 o 
   4  -6   3      838.53      888.22     31.37 o 
   5  -6   3      159.29      165.40     11.59 o 
   6  -6   3       65.23       78.92      9.55 o 
   7  -6   3       76.97       78.75      7.93 o 
   8  -6   3        2.24        0.54      6.19 o 
   9  -6   3       42.81       38.85     24.41 o 
  10  -6   3        5.43        4.93      6.41 o 
 -11  -5   3        3.06        1.83      4.46 o 
 -10  -5   3        0.06        2.40      3.91 o 
  -9  -5   3       14.72       12.63     11.46 o 
  -8  -5   3        0.47        2.77      4.99 o 
  -7  -5   3      465.75      446.70     20.69 o 
  -6  -5   3        1.51        0.70      5.22 o 
  -5  -5   3       35.62       38.19     10.10 o 
  -4  -5   3      130.03      108.17      8.46 o 
  -3  -5   3      310.31      307.62      9.15 o 
  -2  -5   3       61.38       55.90      3.77 o 
  -1  -5   3      248.08      236.52      7.61 o 
   0  -5   3        0.69        2.26      1.43 o 
   1  -5   3       34.08       31.98      3.41 o 
   2  -5   3        6.99        9.59      4.02 o 
   3  -5   3      379.41      363.40     13.96 o 
   4  -5   3       38.55       34.43      4.25 o 
   5  -5   3      146.39      149.72      9.01 o 
   6  -5   3       88.60       89.38      7.09 o 
   7  -5   3       98.66       74.80     12.78 o 
   8  -5   3       30.10       41.64     21.39 o 
   9  -5   3      117.34      101.48      8.62 o 
  10  -5   3        6.67        4.24     10.41 o 
 -11  -4   3        1.06        1.50      6.13 o 
 -10  -4   3        0.12        2.81      3.76 o 
  -9  -4   3      110.63      111.27     11.61 o 
  -8  -4   3        0.99        0.37      4.91 o 
  -7  -4   3      194.56      180.08     14.15 o 
  -6  -4   3       67.36       63.48     25.67 o 
  -5  -4   3      108.61       98.79     10.52 o 
  -4  -4   3       31.78       34.29      6.85 o 
  -3  -4   3      106.29      133.30      4.85 o 
  -2  -4   3      168.68      140.98      4.58 o 
  -1  -4   3     1343.07     1372.53     13.10 o 
   0  -4   3      415.54      434.52      9.40 o 
   1  -4   3       19.71       26.54      3.32 o 
   2  -4   3      539.90      495.13     11.18 o 
   3  -4   3        8.21        4.88      2.12 o 
   4  -4   3     2956.74     3123.26     59.53 o 
   5  -4   3      122.12      123.62      9.48 o 
   6  -4   3       35.91       36.73     13.30 o 
   7  -4   3        5.03        5.25      3.62 o 
   8  -4   3        0.89        2.10      5.50 o 
   9  -4   3       67.64       68.52     15.08 o 
  10  -4   3       15.09       15.95     15.06 o 
 -11  -3   3        3.25        8.01      7.72 o 
 -10  -3   3        0.99        0.99      4.95 o 
  -9  -3   3        3.56        4.33      5.58 o 
  -8  -3   3      420.68      356.57     12.80 o 
  -7  -3   3      208.21      178.43      7.15 o 
  -6  -3   3      913.70      925.74     21.95 o 
  -5  -3   3      318.25      295.45     10.93 o 
  -4  -3   3       26.03       46.85      8.00 o 
  -3  -3   3       42.71       35.25     10.47 o 
  -2  -3   3      200.23      198.34      3.54 o 
  -1  -3   3     3206.27     3258.90     25.25 o 
   0  -3   3     4774.65     4664.13     81.12 o 
   1  -3   3        3.33        1.32      2.26 o 
   2  -3   3     1554.52     1630.56     20.99 o 
   3  -3   3     1344.25     1567.99     32.38 o 
   4  -3   3     1778.77     1867.95     30.24 o 
   5  -3   3      100.26       83.83      7.10 o 
   6  -3   3      224.94      215.40     10.80 o 
   7  -3   3       69.25       78.39      7.27 o 
   8  -3   3      502.42      542.05     21.43 o 
   9  -3   3       29.30       29.52     15.83 o 
  10  -3   3        6.10        7.22      7.75 o 
  11  -3   3       27.18       35.51     11.18 o 
 -11  -2   3       20.85       17.39     12.38 o 
 -10  -2   3       84.50       79.02     13.00 o 
  -9  -2   3      298.82      310.48     18.13 o 
  -8  -2   3     2157.14     2132.44     40.87 o 
  -7  -2   3      189.32      175.66      7.18 o 
  -6  -2   3      151.87      139.72      6.26 o 
  -5  -2   3        2.37        3.08      1.49 o 
  -4  -2   3        6.63        5.11      1.93 o 
  -3  -2   3      231.47      213.30      4.69 o 
  -2  -2   3      924.33      820.34      9.86 o 
  -1  -2   3    26141.32    28623.87    252.29 o 
   0  -2   3    10473.96    10175.52    170.19 o 
   1  -2   3    26829.05    29275.21    118.87 o 
   2  -2   3     1162.99     1181.77     32.69 o 
   3  -2   3     1282.56     1377.10     21.70 o 
   4  -2   3      956.48      971.38     20.68 o 
   5  -2   3      567.15      611.73     19.84 o 
   6  -2   3        3.68        4.84      2.78 o 
   7  -2   3        0.08        0.27      4.41 o 
   8  -2   3       14.77       18.06      7.14 o 
   9  -2   3      104.25      118.74      8.85 o 
  10  -2   3        0.00        3.29      5.97 o 
  11  -2   3      102.64      102.02      9.91 o 
 -11  -1   3        1.00        2.97      7.53 o 
 -10  -1   3       22.24       23.92     13.56 o 
  -9  -1   3       67.75       61.69      7.53 o 
  -8  -1   3      355.04      349.07     15.62 o 
  -7  -1   3      885.91      821.24     24.97 o 
  -6  -1   3        0.83        1.66      0.87 o 
  -5  -1   3      878.37      816.26     13.56 o 
  -4  -1   3     1073.75     1117.23     10.28 o 
  -3  -1   3      152.89      144.72      3.94 o 
  -2  -1   3     6457.28     6046.31    133.82 o 
  -1  -1   3     1805.51     1837.39     29.20 o 
   0  -1   3      128.13       86.19      2.40 o 
   1  -1   3    10118.97     9271.01     65.81 o 
   2  -1   3     6027.49     5977.50     42.82 o 
   3  -1   3     1321.05     1419.43     19.07 o 
   4  -1   3       98.84       87.70      3.82 o 
   5  -1   3        2.91        1.73      1.92 o 
   6  -1   3       67.98       70.24     16.20 o 
   7  -1   3      577.13      632.68     20.15 o 
   8  -1   3      546.42      587.09     18.22 o 
   9  -1   3       23.27       23.31     13.63 o 
  10  -1   3       26.53       22.34     20.70 o 
  11  -1   3       56.89       65.31      8.91 o 
 -11   0   3       89.01       98.36     19.90 o 
 -10   0   3       29.54       23.50     14.24 o 
  -9   0   3      579.94      547.92     33.08 o 
  -8   0   3      144.79      154.14     11.94 o 
  -7   0   3      428.62      440.71     22.28 o 
  -6   0   3      755.31      661.81     20.59 o 
  -5   0   3       58.52       63.74      4.71 o 
  -4   0   3       10.23       22.29      4.23 o 
  -3   0   3      159.58      153.55     11.89 o 
  -2   0   3       46.40       54.08      2.08 o 
  -1   0   3     6503.92     6533.23     92.11 o 
   0   0   3      935.77      851.46      9.16 o 
   1   0   3     4532.72     4185.27     52.24 o 
   2   0   3      966.57      977.92     11.54 o 
   3   0   3      491.66      454.94      9.87 o 
   4   0   3       34.49       33.72      2.58 o 
   5   0   3      809.75      934.43     21.53 o 
   6   0   3       60.03       61.44      6.15 o 
   7   0   3     2505.92     2553.31     75.07 o 
   8   0   3      107.23      105.94     11.11 o 
   9   0   3        3.68        4.60      2.72 o 
  10   0   3        0.01       -0.38      3.82 o 
  11   0   3      192.24      186.42     23.74 o 
 -11   1   3        2.92        1.28      5.33 o 
 -10   1   3       75.52       87.19      8.86 o 
  -9   1   3      234.83      212.79     12.14 o 
  -8   1   3      905.98      921.78     75.00 o 
  -7   1   3     2201.55     2187.26     46.24 o 
  -6   1   3      328.10      314.18     15.07 o 
  -5   1   3       38.12       46.29      5.17 o 
  -4   1   3      896.83      838.38     14.60 o 
  -3   1   3      301.90      324.66      7.51 o 
  -2   1   3      756.16      755.81      8.83 o 
  -1   1   3        8.47        4.79      1.31 o 
   0   1   3     1763.57     1593.34     21.73 o 
   1   1   3      122.39      116.30      3.30 o 
   2   1   3      733.45      776.91     10.21 o 
   3   1   3     1411.26     1605.04     14.41 o 
   4   1   3       30.66       40.80      3.04 o 
   5   1   3     5116.11     5553.24     28.31 o 
   6   1   3      254.81      276.61     14.66 o 
   7   1   3      699.48      701.02     35.74 o 
   8   1   3      101.22       86.38      9.61 o 
   9   1   3       79.96       81.21      8.48 o 
  10   1   3       25.64       20.78     13.02 o 
  11   1   3      159.26      161.63     15.32 o 
 -11   2   3      182.17      216.47     24.86 o 
 -10   2   3      193.74      206.58     14.26 o 
  -9   2   3       78.20       75.92      9.99 o 
  -8   2   3       27.03       20.86     10.24 o 
  -7   2   3      639.56      659.17     17.99 o 
  -6   2   3       33.36       38.76     11.57 o 
  -5   2   3      113.69      126.93      6.28 o 
  -4   2   3      362.52      337.66      9.95 o 
  -3   2   3       31.10       34.00      2.17 o 
  -2   2   3       44.91       44.73      1.69 o 
  -1   2   3        2.74        6.70      1.38 o 
   0   2   3      966.42      931.75      9.39 o 
   1   2   3       17.04       14.76      1.00 o 
   2   2   3      447.12      451.21      6.13 o 
   3   2   3        0.21        0.41      0.76 o 
   4   2   3       22.02       24.59      3.01 o 
   5   2   3     1542.64     1617.24     19.51 o 
   6   2   3        1.93        6.61      2.73 o 
   7   2   3        0.91        1.67      1.87 o 
   8   2   3      656.44      673.55     18.76 o 
   9   2   3      932.22      971.31     41.31 o 
  10   2   3       81.46       83.34      7.47 o 
  11   2   3       10.88       11.24      8.99 o 
 -11   3   3       36.16       28.21     32.27 o 
 -10   3   3        0.62        2.60      3.98 o 
  -9   3   3        6.45        9.57      5.33 o 
  -8   3   3       16.03       28.13     12.82 o 
  -7   3   3       55.35       50.43      7.12 o 
  -6   3   3      267.93      262.96     12.08 o 
  -5   3   3       11.03       11.61      3.59 o 
  -4   3   3     1859.56     2123.40     41.96 o 
  -3   3   3     5052.45     5029.01    216.97 o 
  -2   3   3      112.07      130.58      4.77 o 
  -1   3   3     1718.22     1736.61     21.75 o 
   0   3   3     1817.16     1751.23     20.72 o 
   1   3   3      388.14      342.67      5.01 o 
   2   3   3     1464.74     1653.38     22.77 o 
   3   3   3     2507.66     2819.84     39.53 o 
   4   3   3      523.57      613.56     10.86 o 
   5   3   3      255.15      317.17      9.59 o 
   6   3   3       92.61      100.82      5.75 o 
   7   3   3      165.86      142.82      7.76 o 
   8   3   3        6.12        3.37      3.54 o 
   9   3   3      274.09      257.80     13.41 o 
  10   3   3      133.63      132.64     11.99 o 
  11   3   3       12.14        8.75      7.78 o 
 -10   4   3       13.05       12.28     12.63 o 
  -9   4   3      199.25      206.46     20.70 o 
  -8   4   3       62.56       75.99      8.96 o 
  -7   4   3        5.49        3.43      2.11 o 
  -6   4   3      362.69      338.75     12.44 o 
  -5   4   3       12.81       13.78      3.76 o 
  -4   4   3       67.37       70.44      3.97 o 
  -3   4   3       41.46       53.27      2.37 o 
  -2   4   3      260.18      220.45     20.81 o 
  -1   4   3      740.75      744.88     13.54 o 
   0   4   3      557.01      513.15      9.04 o 
   1   4   3     2849.15     2721.85     34.80 o 
   2   4   3      265.09      281.14      6.14 o 
   3   4   3     2869.04     3123.32     47.50 o 
   4   4   3       32.28       20.80      2.19 o 
   5   4   3      544.79      534.91     11.03 o 
   6   4   3      620.06      676.36     17.06 o 
   7   4   3        1.37        1.13      1.50 o 
   8   4   3      315.46      285.73     11.65 o 
   9   4   3       64.95       43.58     18.75 o 
  10   4   3      256.46      239.13     16.31 o 
  11   4   3       24.19        9.36     11.14 o 
 -10   5   3        2.95        1.87      7.21 o 
  -9   5   3       32.11       25.62     20.77 o 
  -8   5   3      273.96      258.60     19.50 o 
  -7   5   3      119.15      103.76      7.23 o 
  -6   5   3      160.06      144.94      9.88 o 
  -5   5   3        0.78        2.37      1.48 o 
  -4   5   3       28.83       37.11      2.77 o 
  -3   5   3       35.75       35.16      6.94 o 
  -2   5   3       35.43       33.44      6.98 o 
  -1   5   3       11.32        9.90      1.53 o 
   0   5   3      561.12      592.08      9.66 o 
   1   5   3      245.56      227.68      6.12 o 
   2   5   3     1993.85     2279.27     36.70 o 
   3   5   3       21.81        9.53      2.88 o 
   4   5   3       23.06       28.27      3.88 o 
   5   5   3       37.63       34.63      3.00 o 
   6   5   3      162.74      176.32      6.01 o 
   7   5   3        8.60       10.31      3.70 o 
   8   5   3       65.83       64.47      6.34 o 
   9   5   3       17.26       14.28      7.75 o 
  10   5   3       32.75       30.08     24.21 o 
  11   5   3       42.66       39.40     40.79 o 
  -9   6   3       30.73       38.39     30.80 o 
  -8   6   3      178.08      165.37     15.28 o 
  -7   6   3      396.54      401.51     26.34 o 
  -6   6   3      211.32      180.99     20.13 o 
  -5   6   3      552.60      535.26     15.28 o 
  -4   6   3      155.79      153.91     12.67 o 
  -3   6   3       15.09       18.57     12.48 o 
  -2   6   3      276.05      314.94     22.20 o 
  -1   6   3      787.94      813.20     20.81 o 
   0   6   3        5.59        8.06      2.81 o 
   1   6   3     5466.42     5794.43    112.83 o 
   2   6   3        0.10        0.32      1.41 o 
   3   6   3       92.43       96.67      4.58 o 
   4   6   3      176.58      165.13      5.85 o 
   5   6   3       36.39       29.93      3.88 o 
   6   6   3       15.88        9.93      3.85 o 
   7   6   3      734.73      732.46     19.77 o 
   8   6   3      421.63      370.24     15.09 o 
   9   6   3       14.47        9.32      8.64 o 
  10   6   3        0.09        1.81      3.05 o 
  11   6   3      188.67      223.26     25.45 o 
  -9   7   3       30.16       16.39     29.46 o 
  -8   7   3       12.77       14.64     10.74 o 
  -7   7   3      124.46      123.31     14.08 o 
  -6   7   3      125.38      135.38     18.35 o 
  -5   7   3      107.90       94.96     15.50 o 
  -4   7   3       31.44       27.78     13.62 o 
  -3   7   3      502.70      472.03     25.88 o 
  -2   7   3      612.74      605.85     26.49 o 
  -1   7   3       41.86       38.26      2.80 o 
   0   7   3      301.85      324.04      9.86 o 
   1   7   3        8.95        9.51      3.19 o 
   2   7   3      144.71      122.51      6.24 o 
   3   7   3       97.01      104.20      5.08 o 
   4   7   3       15.63       13.12      4.44 o 
   5   7   3      689.36      652.09     30.14 o 
   6   7   3      589.50      579.24     14.77 o 
   7   7   3      370.87      334.83     16.25 o 
   8   7   3       44.09       67.73      8.86 o 
   9   7   3      227.58      230.22     21.37 o 
  10   7   3        0.00        2.06      6.96 o 
  11   7   3       61.04       75.86     16.46 o 
  -8   8   3        2.70        1.85      4.42 o 
  -7   8   3       28.34       22.90     18.01 o 
  -6   8   3      279.06      250.45     19.28 o 
  -5   8   3        9.13        7.25      9.90 o 
  -4   8   3      456.32      487.06     25.60 o 
  -3   8   3      345.31      319.67     21.15 o 
  -2   8   3      239.91      208.99     14.99 o 
  -1   8   3       64.62       59.75      2.97 o 
   0   8   3        3.49        6.38      2.96 o 
   1   8   3      155.85      142.88      7.00 o 
   2   8   3       15.25       17.91      7.32 o 
   3   8   3      133.36      163.25      8.28 o 
   4   8   3      873.86      832.78     41.72 o 
   5   8   3     1474.27     1515.30     54.81 o 
   6   8   3      567.03      529.91     18.89 o 
   7   8   3        0.04        2.89      4.13 o 
   8   8   3        6.57        7.71      6.53 o 
   9   8   3        4.49        6.10     23.28 o 
  10   8   3        2.88        4.01     11.07 o 
  -8   9   3      607.69      589.52    166.60 o 
  -7   9   3       12.00        7.55      8.49 o 
  -6   9   3       39.37       36.48     27.64 o 
  -5   9   3       65.31       43.60     24.85 o 
  -4   9   3       42.23       49.29     29.46 o 
  -3   9   3       39.17       44.82     19.86 o 
  -2   9   3      382.39      401.06     22.04 o 
  -1   9   3      195.95      185.04      9.97 o 
   0   9   3        2.53        2.64      2.22 o 
   1   9   3        0.30        1.17      2.93 o 
   2   9   3      373.96      382.57     22.72 o 
   3   9   3       23.01       25.25     10.45 o 
   4   9   3      699.52      664.81     61.21 o 
   5   9   3      182.63      179.72     11.16 o 
   6   9   3       11.88       10.40      8.50 o 
   7   9   3      107.77       97.56     14.64 o 
   8   9   3        0.18        7.32      9.62 o 
   9   9   3       29.96       23.79     28.72 o 
  10   9   3       59.67       86.19     18.23 o 
  -7  10   3       51.61       68.25     15.78 o 
  -6  10   3       96.20       98.03     18.50 o 
  -5  10   3        1.39        4.36      4.49 o 
  -4  10   3      351.97      357.84     23.69 o 
  -3  10   3      261.99      276.71     17.80 o 
  -2  10   3     1333.13     1312.66     73.96 o 
  -1  10   3       11.13       17.56      7.33 o 
   0  10   3       27.74       25.72      5.41 o 
   1  10   3        4.09        6.53      4.02 o 
   2  10   3       95.79       95.72      7.49 o 
   3  10   3       80.97       77.34      7.08 o 
   4  10   3      153.78      144.88      9.68 o 
   5  10   3      184.16      199.56      9.56 o 
   6  10   3      164.02      142.72      9.68 o 
   7  10   3       35.69       44.10     28.47 o 
   8  10   3        6.83       13.51      9.17 o 
   9  10   3      117.00      121.84     18.06 o 
  -6  11   3       19.27       16.03     11.58 o 
  -5  11   3       97.34       84.27     37.40 o 
  -4  11   3        0.16        5.11      5.93 o 
  -3  11   3        0.97        3.03      5.08 o 
  -2  11   3       24.94       20.31     13.58 o 
  -1  11   3        9.18       12.56     10.06 o 
   0  11   3      138.70      133.08     14.37 o 
   1  11   3       32.32       27.01      8.16 o 
   2  11   3      126.95      124.80      7.90 o 
   3  11   3      590.48      582.47     21.08 o 
   4  11   3       69.20       61.11     18.10 o 
   5  11   3       36.93       32.89      6.17 o 
   6  11   3      147.69      130.29     16.15 o 
   7  11   3       45.15       42.21     11.19 o 
   8  11   3       14.63       16.16     27.71 o 
  -5  12   3        0.10        0.01      7.61 o 
  -4  12   3        1.17        2.47      6.81 o 
  -3  12   3       75.87       84.98     16.00 o 
  -2  12   3       36.65       43.30     37.01 o 
  -1  12   3       99.23      101.48     12.34 o 
   0  12   3       24.35       14.71     13.84 o 
   1  12   3       18.82       15.34     15.24 o 
   2  12   3        2.98        3.48      2.83 o 
   3  12   3        5.08        3.67      2.96 o 
   4  12   3        6.92        3.46      5.44 o 
   5  12   3        0.29       -0.23      5.46 o 
   6  12   3       61.80       65.64     12.48 o 
   7  12   3      173.38      198.97     20.59 o 
  -3  13   3       76.44      114.75     17.18 o 
  -2  13   3        1.28        4.15      6.86 o 
  -1  13   3       92.63       88.19     15.25 o 
   0  13   3       69.25       60.70     19.86 o 
   1  13   3       10.72        2.91      5.12 o 
   2  13   3       32.55       17.00     14.58 o 
   4  13   3       42.99       57.44     10.30 o 
   5  13   3        8.02        4.76     16.01 o 
   6  13   3        0.07        2.61      3.71 o 
  -1  14   3        1.11        1.93      3.74 o 
   0  14   3       46.14       52.59     10.19 o 
   1  14   3       56.95       45.63     21.40 o 
   2  14   3        4.27        7.54      7.55 o 
  -3 -14   4       26.15       10.13     11.19 o 
  -2 -14   4      107.68       89.07     36.01 o 
  -1 -14   4        0.11        2.58     11.70 o 
   0 -14   4       81.25       72.16     12.68 o 
  -5 -13   4      144.29      159.62     15.93 o 
  -4 -13   4       95.72      102.62     11.77 o 
  -3 -13   4        4.50        8.64     10.00 o 
  -2 -13   4      213.63      228.53     20.98 o 
  -1 -13   4       42.70       35.88     10.15 o 
   0 -13   4       76.39       59.47     16.12 o 
   1 -13   4        0.17        2.35      4.52 o 
   2 -13   4       46.65       42.08     32.11 o 
   3 -13   4        5.90        3.66      7.21 o 
  -7 -12   4       10.71        9.49     14.50 o 
  -6 -12   4       24.78       18.57     13.69 o 
  -5 -12   4        5.83        8.48      7.75 o 
  -4 -12   4      471.98      511.45     35.51 o 
  -3 -12   4       45.36       40.13     31.78 o 
  -2 -12   4       19.51       12.90      8.54 o 
  -1 -12   4        0.77        1.81      3.10 o 
   0 -12   4       68.85       58.82     10.17 o 
   1 -12   4        6.63        8.55      6.08 o 
   2 -12   4        2.04        6.18      4.82 o 
   3 -12   4       39.58       26.40     28.82 o 
   4 -12   4        4.63        8.56      9.14 o 
   5 -12   4       53.37       42.76     34.03 o 
  -8 -11   4       34.84       27.79     28.30 o 
  -7 -11   4       18.39       10.08     12.86 o 
  -6 -11   4      185.55      182.80     16.28 o 
  -5 -11   4       20.54       17.26     11.28 o 
  -4 -11   4       80.73       98.64     16.13 o 
  -3 -11   4       94.86       76.13      8.83 o 
  -2 -11   4      531.47      546.68     19.90 o 
  -1 -11   4        0.18        0.85      3.45 o 
   0 -11   4      303.08      307.99     16.29 o 
   1 -11   4        0.26        1.56      3.50 o 
   2 -11   4       15.01       10.03      6.82 o 
   3 -11   4       36.98       28.88     22.04 o 
   4 -11   4      127.76      135.19     15.90 o 
   5 -11   4       49.83       32.20     24.19 o 
   6 -11   4      140.72      140.44     20.45 o 
  -9 -10   4      157.43      158.39     17.55 o 
  -8 -10   4        8.32       10.97      7.87 o 
  -7 -10   4       97.48      110.78     11.47 o 
  -6 -10   4       82.22       77.44     16.58 o 
  -5 -10   4       34.11       32.14     17.29 o 
  -4 -10   4       81.42       69.45     29.79 o 
  -3 -10   4      198.35      206.86     13.83 o 
  -2 -10   4        5.11        9.33      6.11 o 
  -1 -10   4        2.46        5.38      3.20 o 
   0 -10   4        4.18        8.52      4.73 o 
   1 -10   4        8.09       10.24      5.87 o 
   2 -10   4       18.67       13.32      8.86 o 
   3 -10   4        0.81        2.27      2.85 o 
   4 -10   4       26.07       36.71     23.49 o 
   5 -10   4      110.66       99.85     15.28 o 
   6 -10   4        6.20        6.46      7.20 o 
   7 -10   4      137.86      140.70     28.96 o 
  -9  -9   4        0.31       -0.87      5.73 o 
  -8  -9   4        3.93        2.50      5.96 o 
  -7  -9   4       41.87       50.34     32.26 o 
  -6  -9   4       17.31       18.74     14.24 o 
  -5  -9   4      162.91      168.29     13.24 o 
  -4  -9   4       15.22       18.13      6.35 o 
  -3  -9   4       18.55       16.68      9.07 o 
  -2  -9   4     1096.10     1146.04     28.49 o 
  -1  -9   4       32.05       28.71     16.03 o 
   0  -9   4      574.88      563.37     21.93 o 
   1  -9   4       94.97       98.02      8.25 o 
   2  -9   4      109.08      100.35      9.50 o 
   3  -9   4       13.65       14.52      8.09 o 
   4  -9   4      367.13      338.68     17.38 o 
   5  -9   4        1.38        2.66      2.09 o 
   6  -9   4        4.27        6.93      6.40 o 
   7  -9   4       26.48       21.53     25.78 o 
   8  -9   4        1.06        2.57      8.59 o 
 -10  -8   4        2.94        1.01      4.83 o 
  -9  -8   4        0.05        1.86      2.92 o 
  -8  -8   4       18.93       13.73     10.20 o 
  -7  -8   4      198.97      207.34     14.19 o 
  -6  -8   4       27.94       30.20     23.94 o 
  -5  -8   4      836.99      849.89     29.39 o 
  -4  -8   4      390.09      357.67     14.86 o 
  -3  -8   4      329.66      318.99     13.41 o 
  -2  -8   4       48.42       47.65     10.22 o 
  -1  -8   4        1.58        3.35      4.61 o 
   0  -8   4        1.01        1.36      2.44 o 
   1  -8   4      167.96      157.23     10.96 o 
   2  -8   4       53.00       51.57     10.24 o 
   3  -8   4      248.67      247.40     13.29 o 
   4  -8   4       85.30       80.70     10.01 o 
   5  -8   4       25.62       16.06      8.61 o 
   6  -8   4       59.33       64.80      7.25 o 
   7  -8   4       79.98       98.77     17.97 o 
   8  -8   4        0.37       -1.41      8.78 o 
 -10  -7   4       18.57       10.87     10.06 o 
  -9  -7   4        0.22        2.10      6.05 o 
  -8  -7   4      450.68      424.45     20.90 o 
  -7  -7   4       79.05       74.71     11.80 o 
  -6  -7   4      163.46      147.76     14.18 o 
  -5  -7   4        0.38        2.04      3.22 o 
  -4  -7   4      536.76      540.43     12.59 o 
  -3  -7   4       10.49        6.51      2.80 o 
  -2  -7   4       10.45       13.86      5.21 o 
  -1  -7   4      258.18      235.97     13.08 o 
   0  -7   4      140.69      119.16      8.44 o 
   1  -7   4       10.85        3.71      2.82 o 
   2  -7   4        1.28        2.67      2.79 o 
   3  -7   4       51.13       47.54     10.00 o 
   4  -7   4      395.82      402.83     18.34 o 
   5  -7   4       98.72       97.18     11.60 o 
   6  -7   4      107.64      106.63      9.17 o 
   7  -7   4       71.54       95.23     11.05 o 
   8  -7   4        0.64        0.49      4.97 o 
   9  -7   4        5.22        4.34      6.18 o 
 -11  -6   4        1.09        2.39      6.46 o 
 -10  -6   4       19.24       10.74     11.86 o 
  -9  -6   4       67.28       57.92     11.77 o 
  -8  -6   4      131.54      122.94     12.62 o 
  -7  -6   4       37.52       36.60     18.33 o 
  -6  -6   4       10.17       14.30      7.88 o 
  -5  -6   4     1001.00     1095.26     33.10 o 
  -4  -6   4     1590.71     1699.36     56.78 o 
  -3  -6   4      384.28      368.57     11.04 o 
  -2  -6   4       21.62       26.43      8.45 o 
  -1  -6   4       43.49       29.78      9.91 o 
   0  -6   4      189.72      195.44      9.68 o 
   1  -6   4       87.25       79.67      6.85 o 
   2  -6   4       56.46       55.32     12.36 o 
   3  -6   4      894.50      884.78     27.97 o 
   4  -6   4        6.24       10.31      4.96 o 
   5  -6   4        3.69        5.60      4.58 o 
   6  -6   4        0.64        2.70      3.27 o 
   7  -6   4       19.00       23.04     11.09 o 
   8  -6   4       38.44       47.09     11.74 o 
   9  -6   4        8.15        5.22      6.64 o 
  10  -6   4       17.09       11.85     21.72 o 
 -11  -5   4        3.45        3.97      3.05 o 
 -10  -5   4       40.87       38.73      9.83 o 
  -9  -5   4       71.25       54.95     23.14 o 
  -8  -5   4       84.80       81.93     12.88 o 
  -7  -5   4       30.06       23.17     14.87 o 
  -6  -5   4      263.85      277.09     16.07 o 
  -5  -5   4      935.34      938.92     61.47 o 
  -4  -5   4       71.64       66.97      8.63 o 
  -3  -5   4       59.30       53.55      2.91 o 
  -2  -5   4      336.46      358.35     10.54 o 
  -1  -5   4     1595.13     1521.38     27.31 o 
   0  -5   4      406.48      410.15      8.82 o 
   1  -5   4     1289.29     1330.79     14.86 o 
   2  -5   4       13.56       29.23      6.46 o 
   3  -5   4       50.97       58.32      5.54 o 
   4  -5   4      157.36      168.39      9.96 o 
   5  -5   4        2.78        7.89      4.35 o 
   6  -5   4       34.65       43.36     16.31 o 
   7  -5   4      123.16      133.89      8.96 o 
   8  -5   4      803.63      788.61     24.51 o 
   9  -5   4       85.32       87.58      8.81 o 
  10  -5   4        3.66        4.12      5.17 o 
 -11  -4   4       11.85        3.96      5.67 o 
 -10  -4   4       41.69       38.72     22.38 o 
  -9  -4   4       10.06        9.14      5.41 o 
  -8  -4   4        4.02        8.66      6.72 o 
  -7  -4   4       90.85       91.61     14.66 o 
  -6  -4   4      617.76      639.35     26.61 o 
  -5  -4   4      471.75      491.42     18.79 o 
  -4  -4   4      545.58      545.76     20.27 o 
  -3  -4   4      128.97       91.28      2.64 o 
  -2  -4   4     3395.29     3219.45     72.47 o 
  -1  -4   4       64.64       71.06      3.12 o 
   0  -4   4      181.66      165.47      5.35 o 
   1  -4   4     1690.99     1603.66     46.41 o 
   2  -4   4        0.83        2.39      1.18 o 
   3  -4   4      255.02      246.62      8.84 o 
   4  -4   4     1062.25     1180.06     24.98 o 
   5  -4   4      109.31      121.53      7.72 o 
   6  -4   4     1014.87     1076.59     30.63 o 
   7  -4   4     1024.59     1014.35     29.29 o 
   8  -4   4      618.51      648.65     27.02 o 
   9  -4   4      649.75      697.35     23.94 o 
  10  -4   4       88.66      111.30     10.18 o 
 -11  -3   4       13.06       11.71      8.81 o 
 -10  -3   4       38.26       26.35     23.27 o 
  -9  -3   4       20.79       22.70     12.38 o 
  -8  -3   4      122.51      107.86     10.85 o 
  -7  -3   4      655.44      592.10     23.51 o 
  -6  -3   4      342.52      302.09      7.99 o 
  -5  -3   4        0.31        1.13      0.83 o 
  -4  -3   4       41.82       44.42      2.15 o 
  -3  -3   4        0.69        1.45      0.82 o 
  -2  -3   4       99.71       91.61      3.76 o 
  -1  -3   4      360.75      343.14      6.17 o 
   0  -3   4     1459.08     1319.97     43.10 o 
   1  -3   4      582.85      505.96      8.12 o 
   2  -3   4      255.94      257.60      6.38 o 
   3  -3   4        8.94        6.71      3.11 o 
   4  -3   4       14.92       18.96      7.72 o 
   5  -3   4      792.15      904.05     22.13 o 
   6  -3   4      379.94      373.06     17.67 o 
   7  -3   4       26.82       30.83     12.77 o 
   8  -3   4        0.21        0.61      2.49 o 
   9  -3   4       51.40       53.46     14.22 o 
  10  -3   4      150.26      162.14     12.09 o 
  11  -3   4        0.55        1.16      4.17 o 
 -11  -2   4       78.04       81.78     12.68 o 
 -10  -2   4        0.76        4.68      5.50 o 
  -9  -2   4       46.56       60.38     12.63 o 
  -8  -2   4       63.66       52.40      6.74 o 
  -7  -2   4      199.44      157.78     12.97 o 
  -6  -2   4      316.20      295.18      9.09 o 
  -5  -2   4      489.79      487.39     11.46 o 
  -4  -2   4       79.12       68.57      2.95 o 
  -3  -2   4      630.08      663.29      7.73 o 
  -2  -2   4     2788.53     2781.11     42.52 o 
  -1  -2   4     8474.15     8057.47    202.51 o 
   1  -2   4    16920.10    17591.36     95.66 o 
   2  -2   4     1193.39     1177.18     37.06 o 
   3  -2   4        2.46        3.43      1.47 o 
   4  -2   4       57.77       53.57      5.49 o 
   5  -2   4      850.07      850.11     17.67 o 
   6  -2   4       28.88       24.11     11.09 o 
   7  -2   4     1034.36     1025.80     23.74 o 
   8  -2   4      454.12      440.01     17.82 o 
   9  -2   4        6.25       10.93      7.68 o 
  10  -2   4        1.36        1.34      3.32 o 
  11  -2   4       18.53       12.99     11.44 o 
 -11  -1   4      101.22      117.30     16.09 o 
 -10  -1   4      214.64      237.70     15.97 o 
  -9  -1   4      226.38      206.79     27.32 o 
  -8  -1   4     1595.75     1669.28     50.74 o 
  -7  -1   4      397.88      366.80     14.80 o 
  -6  -1   4      382.64      352.65     12.65 o 
  -5  -1   4      171.17      168.33      6.88 o 
  -4  -1   4     2285.25     2555.88     51.31 o 
  -3  -1   4        4.92        5.75      1.69 o 
  -2  -1   4       15.36       15.01      1.97 o 
  -1  -1   4     3916.70     3664.07     13.98 o 
   0  -1   4      523.67      414.20      6.18 o 
   1  -1   4    14604.02    14372.99    100.94 o 
   2  -1   4      535.80      547.54     13.80 o 
   3  -1   4       88.05      111.49      3.70 o 
   4  -1   4      684.58      671.68     28.63 o 
   5  -1   4       25.32       30.45     12.23 o 
   6  -1   4      987.48      985.77     23.13 o 
   7  -1   4        0.34        1.57      3.30 o 
   8  -1   4      216.43      210.42     12.57 o 
   9  -1   4        6.34        6.80      4.45 o 
  10  -1   4       10.36        8.38      5.97 o 
  11  -1   4       20.15       10.63     11.49 o 
 -11   0   4        8.59        3.56      6.55 o 
 -10   0   4      302.16      337.72     24.33 o 
  -9   0   4       17.25       11.77      7.60 o 
  -8   0   4        0.06        2.30      2.93 o 
  -7   0   4      333.58      320.28     15.51 o 
  -6   0   4      220.02      215.00      9.83 o 
  -5   0   4     1251.68     1240.48     23.78 o 
  -4   0   4      457.84      524.37     10.48 o 
  -3   0   4        0.17        1.93      0.77 o 
  -2   0   4     1874.77     1823.33     39.30 o 
  -1   0   4     9529.32     9344.01    127.64 o 
   0   0   4        0.09        2.38      1.68 o 
   1   0   4    13431.12    13144.68    147.56 o 
   2   0   4      207.20      158.23     17.55 o 
   3   0   4     3540.14     3653.02     64.23 o 
   4   0   4       32.63       30.27      4.28 o 
   5   0   4        4.60        5.22      2.78 o 
   6   0   4      220.75      221.79     10.33 o 
   7   0   4      102.44      117.02     12.80 o 
   8   0   4      141.45      147.26     10.03 o 
   9   0   4       93.39       84.98      7.40 o 
  10   0   4       43.39       30.03     16.59 o 
  11   0   4       25.15       14.80     12.21 o 
 -11   1   4        0.16        1.57      3.01 o 
 -10   1   4        4.22        6.35      6.10 o 
  -9   1   4      652.15      667.28     22.77 o 
  -8   1   4       78.06       66.97     13.07 o 
  -7   1   4       73.31       62.12      7.04 o 
  -6   1   4      209.91      201.89      9.83 o 
  -5   1   4       12.10        6.32      2.21 o 
  -4   1   4     2211.50     2369.69     32.61 o 
  -3   1   4      854.06      846.17     13.16 o 
  -2   1   4     1682.93     1776.98     19.96 o 
  -1   1   4      945.72      916.56     20.32 o 
   0   1   4      630.87      625.47      7.15 o 
   1   1   4     2465.98     2230.62     44.11 o 
   2   1   4     1332.28     1362.00     10.46 o 
   3   1   4       13.64       19.06      3.05 o 
   4   1   4      314.32      390.78      7.86 o 
   5   1   4        2.12        6.59      2.16 o 
   6   1   4      385.85      406.97     15.56 o 
   7   1   4       14.87       15.15      6.57 o 
   8   1   4      305.61      282.16     11.61 o 
   9   1   4       76.01       73.18      7.89 o 
  10   1   4        0.66        4.68      4.17 o 
  11   1   4       73.65       61.72     10.95 o 
 -11   2   4        0.13        2.58      4.76 o 
 -10   2   4       76.25       80.26      7.97 o 
  -9   2   4        0.01        3.01      4.42 o 
  -8   2   4       44.09       45.26     14.26 o 
  -7   2   4        6.32        3.50      3.05 o 
  -6   2   4        0.73        2.06      3.40 o 
  -5   2   4      303.02      309.52     11.09 o 
  -4   2   4       61.35       73.52      3.92 o 
  -3   2   4        0.78       11.16      1.91 o 
  -2   2   4     2118.34     2031.41     37.98 o 
  -1   2   4      220.81      236.88      3.91 o 
   0   2   4      123.31      145.77      2.87 o 
   1   2   4       12.36       15.01      1.20 o 
   2   2   4      362.09      362.21      4.95 o 
   3   2   4      792.39      814.13     13.97 o 
   4   2   4     2349.06     2433.74    114.07 o 
   5   2   4        6.55        4.63      1.70 o 
   6   2   4       37.56       38.07      4.53 o 
   7   2   4       78.86       68.65      6.68 o 
   8   2   4      257.24      234.98     11.78 o 
   9   2   4        3.16        2.19      2.78 o 
  10   2   4       13.34       18.10     11.85 o 
  11   2   4       10.30        6.80      4.39 o 
 -10   3   4      253.18      294.75     18.96 o 
  -9   3   4        0.45       -0.39      4.20 o 
  -8   3   4       74.35       79.65      8.25 o 
  -7   3   4        1.99        3.34      3.11 o 
  -6   3   4      295.11      293.46     17.62 o 
  -5   3   4      738.18      771.73     16.59 o 
  -4   3   4     1827.68     1870.12     41.69 o 
  -3   3   4        7.45        6.30      2.34 o 
  -2   3   4     3952.12     4076.05     34.12 o 
  -1   3   4       16.44       12.60      1.30 o 
   0   3   4     1177.26     1177.97     11.96 o 
   1   3   4     1306.76     1337.26     10.96 o 
   2   3   4       40.30       35.80      2.54 o 
   3   3   4      360.57      325.47      6.37 o 
   4   3   4     1126.87     1120.94     18.62 o 
   5   3   4        0.36        1.09      1.28 o 
   6   3   4       72.46       69.54      4.72 o 
   7   3   4      630.58      590.15     25.62 o 
   8   3   4      445.27      377.06     15.34 o 
   9   3   4       33.75       17.37      8.43 o 
  10   3   4       64.27       53.49      9.87 o 
  11   3   4       19.73       11.93     10.61 o 
 -10   4   4       15.19       18.70     14.57 o 
  -9   4   4        5.38        3.32      5.87 o 
  -8   4   4        1.17        3.73      3.43 o 
  -7   4   4        0.03        0.08      2.85 o 
  -6   4   4      133.83      124.24      5.80 o 
  -5   4   4      118.53      108.59      4.26 o 
  -4   4   4     1421.97     1502.77     24.11 o 
  -3   4   4      586.42      613.29     20.88 o 
  -2   4   4       51.03       52.57      6.91 o 
  -1   4   4     5057.76     5129.63     50.45 o 
   0   4   4       27.38       31.17      1.79 o 
   1   4   4      186.84      185.72      4.34 o 
   2   4   4     1375.19     1549.81     26.01 o 
   3   4   4     1732.94     1894.37     10.86 o 
   4   4   4       14.10        8.92      2.78 o 
   5   4   4      553.61      569.48     18.75 o 
   6   4   4       11.57       19.32      6.12 o 
   7   4   4      178.20      183.21      9.46 o 
   8   4   4      133.73      106.78      8.03 o 
   9   4   4        0.04        2.80      2.23 o 
  10   4   4       13.07        7.05      6.77 o 
  11   4   4      144.62      185.60     15.90 o 
 -10   5   4        2.84        3.85      3.51 o 
  -9   5   4        0.07       -0.22      9.92 o 
  -8   5   4       70.91       78.74     14.63 o 
  -7   5   4       25.14       17.08     10.41 o 
  -6   5   4       21.26       19.45      5.91 o 
  -5   5   4      415.86      391.77     11.56 o 
  -4   5   4      217.07      228.26     21.07 o 
  -3   5   4       38.58       29.78     14.09 o 
  -2   5   4       74.22      106.75      8.02 o 
  -1   5   4      151.79      147.14      3.91 o 
   0   5   4     1671.29     1977.63     26.43 o 
   1   5   4      484.33      593.04      9.62 o 
   2   5   4     2206.07     2398.64     20.84 o 
   3   5   4        0.04        1.40      0.85 o 
   4   5   4      260.91      287.38      8.46 o 
   5   5   4       46.76       58.63      4.10 o 
   6   5   4      128.23      133.76      5.42 o 
   7   5   4      202.87      194.16     10.45 o 
   8   5   4      208.31      161.51      8.10 o 
   9   5   4       60.07       39.94      7.95 o 
  10   5   4       24.19       22.40     13.48 o 
  11   5   4       26.05       21.75     26.07 o 
  -9   6   4        5.93        9.28     11.94 o 
  -8   6   4        4.01        9.34      9.32 o 
  -7   6   4       86.52       75.12     15.27 o 
  -6   6   4       89.43       83.83     13.86 o 
  -5   6   4      729.38      721.62     30.10 o 
  -4   6   4       13.16       13.45      8.24 o 
  -3   6   4       37.26       34.26     16.03 o 
  -2   6   4      104.36       92.97     11.43 o 
  -1   6   4      854.40      883.86     14.13 o 
   0   6   4      405.55      435.85      9.27 o 
   1   6   4     1198.93     1155.34     20.84 o 
   2   6   4      272.89      334.97      9.86 o 
   3   6   4      435.81      431.57     14.30 o 
   4   6   4       21.76       14.40      4.75 o 
   5   6   4      925.41      873.90     31.83 o 
   6   6   4        0.10        0.70      1.15 o 
   7   6   4       71.78       59.23      6.66 o 
   8   6   4       68.18       69.06      8.15 o 
   9   6   4       69.60       54.94     11.74 o 
  10   6   4        0.74        5.29     11.14 o 
  11   6   4        2.88        2.69     10.86 o 
  -9   7   4       93.93      137.46     19.46 o 
  -8   7   4       34.16       25.85     20.86 o 
  -7   7   4       12.38        3.96      7.61 o 
  -6   7   4      226.67      173.75     15.73 o 
  -5   7   4     1202.45     1163.58    111.94 o 
  -4   7   4       29.38       37.16     18.03 o 
  -3   7   4        0.06        1.36      3.69 o 
  -2   7   4        1.77        3.74     10.07 o 
  -1   7   4        1.35        2.01      1.15 o 
   0   7   4       78.96       89.59      5.52 o 
   1   7   4     2247.74     2379.90     50.95 o 
   2   7   4        3.50        7.72      3.43 o 
   3   7   4      300.23      292.51      8.05 o 
   4   7   4       89.05       97.64      4.59 o 
   5   7   4       27.55       18.96      3.37 o 
   6   7   4        2.48        2.84      4.65 o 
   7   7   4      407.06      318.53     15.67 o 
   8   7   4      128.79      140.88      9.41 o 
   9   7   4      105.20      103.35     17.45 o 
  10   7   4      181.81      178.90     22.13 o 
  11   7   4       81.96      114.70     18.81 o 
  -8   8   4       18.60       26.87     36.25 o 
  -7   8   4        9.48        8.60      6.96 o 
  -6   8   4       36.99       34.43     23.25 o 
  -5   8   4       61.08       71.93     23.80 o 
  -4   8   4       12.88       15.32     10.23 o 
  -3   8   4       85.42       86.11     14.27 o 
  -2   8   4      396.86      399.11     25.69 o 
  -1   8   4      154.96      168.06      5.48 o 
   0   8   4       22.14       17.00      2.99 o 
   1   8   4       28.81       19.42      7.14 o 
   2   8   4      238.58      230.08      9.70 o 
   3   8   4      164.00      178.95      7.47 o 
   4   8   4      448.85      398.50     13.00 o 
   5   8   4      215.82      187.81      7.61 o 
   6   8   4      481.42      429.72     33.29 o 
   7   8   4      563.35      521.28     23.20 o 
   8   8   4        5.27        6.72      5.28 o 
   9   8   4        0.58        4.09      9.81 o 
  10   8   4       10.46       20.34     25.02 o 
  -8   9   4        5.58        4.37      9.46 o 
  -7   9   4       25.04       22.55     32.85 o 
  -6   9   4       39.41       37.37     31.13 o 
  -5   9   4       49.72       45.42     33.93 o 
  -4   9   4       35.98       30.11     19.26 o 
  -3   9   4        1.46        2.99      3.61 o 
  -2   9   4      290.19      314.22     17.65 o 
  -1   9   4      129.09      136.05      5.15 o 
   0   9   4      205.22      182.23      8.61 o 
   1   9   4       39.76       45.14      7.27 o 
   2   9   4      376.22      408.04     16.38 o 
   3   9   4       31.22       41.75     16.28 o 
   4   9   4       44.03       39.56      6.49 o 
   5   9   4      211.47      184.92     11.34 o 
   6   9   4       66.47       69.32     10.66 o 
   7   9   4       70.19       50.25     45.65 o 
   8   9   4       91.56       94.47     52.48 o 
   9   9   4      257.34      276.30     28.97 o 
  10   9   4       17.97       17.93     38.44 o 
  -7  10   4       10.43        8.99     17.39 o 
  -6  10   4        2.97        8.09      9.26 o 
  -5  10   4      129.20      165.28     18.81 o 
  -4  10   4       19.58       21.21     20.20 o 
  -3  10   4      214.67      239.41     18.61 o 
  -2  10   4      168.43      148.69     17.12 o 
  -1  10   4       84.98       74.60      9.12 o 
   0  10   4      416.76      399.03     15.00 o 
   1  10   4      199.33      222.13     13.38 o 
   2  10   4       17.32       17.99     15.12 o 
   3  10   4      610.33      564.78     23.15 o 
   4  10   4       28.00       20.50     10.22 o 
   5  10   4      133.49      143.22      7.51 o 
   6  10   4        6.74       11.22     10.88 o 
   7  10   4      311.50      332.17     27.04 o 
   8  10   4      300.91      313.02     27.49 o 
   9  10   4       24.17       27.30     28.87 o 
  -6  11   4       36.14       25.04     26.49 o 
  -5  11   4       21.54       21.11     21.10 o 
  -4  11   4       14.47       16.85     15.88 o 
  -3  11   4        8.48       10.49      9.21 o 
  -2  11   4      115.94      122.10     16.25 o 
  -1  11   4        6.12        5.66      5.07 o 
   0  11   4       45.97       36.86     28.13 o 
   1  11   4       37.35       34.71      5.93 o 
   2  11   4      176.60      164.54      8.93 o 
   3  11   4      307.54      275.69     11.93 o 
   4  11   4       11.62       10.68      8.54 o 
   5  11   4       42.78       30.43     29.83 o 
   7  11   4       62.71       37.77     38.69 o 
   8  11   4       26.72       22.61     22.54 o 
  -5  12   4       16.35       15.67     28.77 o 
  -4  12   4       13.68       14.29     10.72 o 
  -3  12   4        0.71        3.99      5.35 o 
  -2  12   4       15.13       13.57      9.95 o 
  -1  12   4        0.10        1.88      5.72 o 
   0  12   4       37.75       28.75     22.33 o 
   1  12   4       24.36       13.70     16.55 o 
   2  12   4      102.52      111.22      8.29 o 
   3  12   4       39.74       30.61      7.72 o 
   4  12   4      131.58      127.44     17.17 o 
   5  12   4       26.34       19.97     19.11 o 
   6  12   4        0.39       -0.71      8.34 o 
  -3  13   4       35.56       26.60     28.64 o 
  -2  13   4        0.05        1.60      5.07 o 
  -1  13   4        0.11        3.23      7.83 o 
   0  13   4        4.21       10.29      9.45 o 
   1  13   4       27.39       19.80     23.53 o 
   2  13   4       25.43       11.33     10.83 o 
   3  13   4       51.23       38.27     29.52 o 
   4  13   4       17.73        9.01     15.83 o 
   5  13   4       16.91        8.63      9.00 o 
   6  13   4        3.25        2.94      6.82 o 
   0  14   4        8.43        5.07      6.42 o 
   1  14   4       12.23        2.24     15.70 o 
   2  14   4        8.10        4.43      8.29 o 
  -2 -14   5      138.51      106.37     12.47 o 
  -1 -14   5       23.61       20.73     36.33 o 
  -5 -13   5      243.55      263.73     23.33 o 
  -4 -13   5       79.97       78.49     26.29 o 
  -3 -13   5      107.78       97.50     21.15 o 
  -2 -13   5       41.38       30.16     23.94 o 
  -1 -13   5       17.12       13.79     12.65 o 
   0 -13   5       72.96       73.02     11.47 o 
   1 -13   5        0.04        1.23      4.23 o 
   2 -13   5        2.92        1.01      4.74 o 
   3 -13   5       53.25       56.34     54.58 o 
  -7 -12   5        6.65        4.16      7.11 o 
  -6 -12   5       34.25       18.12     18.77 o 
  -5 -12   5       90.21       88.50     27.68 o 
  -4 -12   5      578.50      679.73     40.94 o 
  -3 -12   5        0.92       -0.64      5.94 o 
  -2 -12   5       34.53       32.43     11.19 o 
  -1 -12   5        5.86        1.57      3.98 o 
   0 -12   5      125.73      130.29     11.70 o 
   1 -12   5        6.50        6.05      5.93 o 
   2 -12   5       16.38       15.57     15.13 o 
   3 -12   5      106.15      104.65     14.39 o 
   4 -12   5       88.53       89.46     14.64 o 
   5 -12   5       11.67       12.96     14.51 o 
  -8 -11   5        0.29        1.81      4.25 o 
  -7 -11   5       46.34       41.69     10.56 o 
  -6 -11   5      340.12      349.51     19.57 o 
  -5 -11   5      133.20      136.67     13.02 o 
  -4 -11   5      102.71      109.09     12.87 o 
  -3 -11   5      285.35      334.16     31.63 o 
  -2 -11   5        0.56        1.85      5.74 o 
  -1 -11   5      255.97      248.56     17.48 o 
   0 -11   5      134.32      128.44     12.86 o 
   1 -11   5        6.47        6.80      4.01 o 
   2 -11   5       20.55       24.12     11.38 o 
   3 -11   5       32.40       42.18     27.43 o 
   4 -11   5      412.98      426.34     34.12 o 
   5 -11   5        9.92        7.05     13.87 o 
   6 -11   5       30.56       17.04     23.76 o 
  -8 -10   5        0.95        3.55      3.94 o 
  -7 -10   5      165.04      141.20     18.22 o 
  -6 -10   5      135.55      141.53     14.73 o 
  -5 -10   5        2.56        2.77      5.53 o 
  -4 -10   5        0.00        1.50      3.94 o 
  -3 -10   5        0.00        1.20      3.76 o 
  -2 -10   5      233.04      225.32     11.49 o 
  -1 -10   5      167.55      157.97     13.50 o 
   0 -10   5       41.34       40.21     24.72 o 
   1 -10   5      135.56      118.40      9.78 o 
   2 -10   5        2.80        2.57      2.93 o 
   3 -10   5        4.74        7.32      4.20 o 
   4 -10   5      262.73      251.54     13.10 o 
   5 -10   5        6.32        6.18      8.93 o 
   6 -10   5        8.17        8.21     11.12 o 
   7 -10   5       50.85       36.71     39.10 o 
  -9  -9   5       74.04       59.65     14.92 o 
  -8  -9   5       58.58       46.66     13.77 o 
  -7  -9   5       19.94       18.73     12.49 o 
  -6  -9   5       43.17       48.63     36.50 o 
  -5  -9   5      500.60      502.00     26.13 o 
  -4  -9   5      172.00      203.72     18.11 o 
  -3  -9   5       17.76       20.45      4.65 o 
  -2  -9   5      511.61      499.37     19.96 o 
  -1  -9   5       11.62        8.96      5.56 o 
   0  -9   5        6.33       11.62      5.46 o 
   1  -9   5       26.46       24.94     10.03 o 
   2  -9   5       47.27       46.81      8.35 o 
   3  -9   5        1.64        3.88      3.17 o 
   4  -9   5       49.84       47.22      7.70 o 
   5  -9   5        6.73        5.52      4.63 o 
   6  -9   5       12.60       12.07     10.42 o 
   7  -9   5       27.70       18.65     13.86 o 
   8  -9   5       38.86       40.46     32.90 o 
 -10  -8   5        3.96        3.83      5.91 o 
  -9  -8   5       66.86       53.55      9.11 o 
  -8  -8   5       10.76       10.88      6.44 o 
  -7  -8   5       50.76       50.08     13.12 o 
  -6  -8   5      246.40      255.99     16.37 o 
  -5  -8   5      633.09      638.78     30.91 o 
  -4  -8   5      287.31      267.17      7.81 o 
  -3  -8   5       96.01       94.48      5.00 o 
  -2  -8   5      226.24      222.09     11.55 o 
  -1  -8   5        3.45        4.84      4.19 o 
   0  -8   5      146.47      143.86      9.80 o 
   1  -8   5       67.32       57.11      8.05 o 
   2  -8   5      105.35       89.67      8.85 o 
   3  -8   5      266.85      256.42     12.48 o 
   4  -8   5       42.48       43.34     19.01 o 
   5  -8   5       64.75       63.33     11.76 o 
   6  -8   5       30.34       22.22     10.52 o 
   7  -8   5       15.25       14.71     13.30 o 
   8  -8   5        2.56        3.86      9.45 o 
 -10  -7   5      149.54      125.74     12.08 o 
  -9  -7   5       21.00       21.34     21.98 o 
  -8  -7   5       57.66       67.18     12.82 o 
  -7  -7   5        5.86        5.66      4.83 o 
  -6  -7   5      472.58      468.03     25.77 o 
  -5  -7   5      253.81      249.14     16.69 o 
  -4  -7   5       50.13       56.77      5.66 o 
  -3  -7   5      125.91      112.38      5.08 o 
  -2  -7   5       54.48       44.04      4.62 o 
  -1  -7   5      506.12      544.55     16.72 o 
   0  -7   5      215.20      214.05     11.12 o 
   1  -7   5        0.61        3.13      3.72 o 
   2  -7   5      685.71      687.13     23.10 o 
   3  -7   5       37.31       24.46      9.13 o 
   4  -7   5      350.58      349.55     19.56 o 
   5  -7   5       63.50       61.68      7.24 o 
   6  -7   5        0.13        1.20      3.33 o 
   7  -7   5       15.87       11.88      8.57 o 
   8  -7   5       54.40       47.14     14.98 o 
   9  -7   5       13.12        3.47      6.80 o 
 -10  -6   5        6.68        7.82      8.92 o 
  -9  -6   5        0.01        2.17      4.35 o 
  -8  -6   5       22.48       16.92      8.18 o 
  -7  -6   5      173.92      175.86     13.05 o 
  -6  -6   5      338.70      355.45     19.11 o 
  -5  -6   5      111.48       97.80      9.46 o 
  -4  -6   5      854.80      828.15     36.30 o 
  -3  -6   5      154.07      178.67      7.05 o 
  -2  -6   5       81.36       85.48      5.78 o 
  -1  -6   5     1034.60     1036.90     38.47 o 
   0  -6   5      350.35      341.34     14.88 o 
   1  -6   5        8.99       11.23      4.93 o 
   2  -6   5       16.34       19.14      7.28 o 
   3  -6   5      553.50      595.04     26.16 o 
   4  -6   5        1.62        3.61      3.08 o 
   5  -6   5      221.31      236.73     13.89 o 
   6  -6   5       32.48       32.61     15.44 o 
   7  -6   5      133.60      131.32      9.45 o 
   8  -6   5        0.51        2.30      2.93 o 
   9  -6   5       89.66      114.18     22.67 o 
  10  -6   5       92.26       92.05     19.00 o 
 -11  -5   5      186.66      209.83     20.04 o 
 -10  -5   5        4.50        6.32      5.37 o 
  -9  -5   5      107.00      102.22     14.73 o 
  -8  -5   5        7.35       11.84      9.36 o 
  -7  -5   5      761.90      819.79     40.54 o 
  -6  -5   5      368.19      394.55     21.88 o 
  -5  -5   5     1438.81     1575.06     54.24 o 
  -4  -5   5        5.65        0.83      6.09 o 
  -3  -5   5      129.00      142.04      5.36 o 
  -2  -5   5     2570.01     2837.47     67.48 o 
  -1  -5   5      619.74      657.73     15.12 o 
   0  -5   5      822.67      841.89     18.71 o 
   1  -5   5       25.81       22.77      9.49 o 
   2  -5   5      919.00      929.12     16.84 o 
   3  -5   5      281.50      297.42     14.69 o 
   4  -5   5      914.78      929.83     29.88 o 
   5  -5   5       26.30       34.17     13.56 o 
   6  -5   5      397.88      391.32     16.47 o 
   7  -5   5      798.66      876.74     27.96 o 
   8  -5   5      947.36      908.88     31.41 o 
   9  -5   5      185.01      181.52     13.45 o 
  10  -5   5      127.54      144.21     17.51 o 
 -11  -4   5      156.98      156.25     15.58 o 
 -10  -4   5       14.71       14.13      8.22 o 
  -9  -4   5        0.13        0.55      5.32 o 
  -8  -4   5       88.82       85.60     11.08 o 
  -7  -4   5      432.02      424.15     34.16 o 
  -6  -4   5        2.43        5.19      6.88 o 
  -5  -4   5       29.00       33.53     11.98 o 
  -4  -4   5      272.86      308.82     17.59 o 
  -3  -4   5       73.50       69.86      3.10 o 
  -2  -4   5      667.82      654.12     13.68 o 
  -1  -4   5      196.41      155.45      6.25 o 
   0  -4   5      376.44      311.75      8.17 o 
   1  -4   5     3069.47     3194.06     44.50 o 
   2  -4   5      803.70      760.50     15.96 o 
   3  -4   5        2.20        4.23      2.61 o 
   4  -4   5     1189.10     1137.94     27.44 o 
   5  -4   5        8.14       12.27      6.27 o 
   6  -4   5      462.81      497.56     20.92 o 
   7  -4   5      182.54      191.72     13.70 o 
   8  -4   5        4.92        8.36      5.03 o 
   9  -4   5      103.29      104.33     11.09 o 
  10  -4   5       49.86       35.71     20.80 o 
 -11  -3   5       74.64       84.71     17.40 o 
 -10  -3   5       43.62       42.07     23.10 o 
  -9  -3   5      461.38      468.82     21.53 o 
  -8  -3   5      317.10      313.79     17.35 o 
  -7  -3   5        3.23        3.41      1.53 o 
  -6  -3   5       96.70       84.02      3.42 o 
  -5  -3   5     1127.81     1165.23     18.91 o 
  -4  -3   5       90.90       97.46      4.31 o 
  -3  -3   5     1347.01     1387.13     22.24 o 
  -2  -3   5        7.61       12.42      2.94 o 
  -1  -3   5      542.81      527.10     22.50 o 
   0  -3   5     4910.48     4794.67     61.36 o 
   1  -3   5      343.74      362.62      8.00 o 
   2  -3   5     2301.73     2329.31     51.37 o 
   3  -3   5      843.36      808.52     26.35 o 
   4  -3   5      239.85      255.03     12.45 o 
   5  -3   5       39.50       61.07      7.07 o 
   6  -3   5      569.15      614.50     19.61 o 
   7  -3   5       76.18       69.19      9.40 o 
   8  -3   5       84.29       83.85      9.53 o 
   9  -3   5       17.82       20.98     14.28 o 
  10  -3   5       24.14       19.45     13.03 o 
  11  -3   5        0.31       -0.51      6.22 o 
 -11  -2   5       42.83       64.35     12.65 o 
 -10  -2   5       38.99       33.99     25.03 o 
  -9  -2   5      491.35      502.35     24.25 o 
  -8  -2   5       77.82       68.88      5.71 o 
  -7  -2   5      421.38      342.68     12.15 o 
  -6  -2   5      149.68      166.08      6.25 o 
  -5  -2   5       85.62       96.49      4.91 o 
  -4  -2   5      184.84      175.07      6.02 o 
  -3  -2   5        8.58        6.03      1.98 o 
  -2  -2   5       86.43       67.95      2.72 o 
  -1  -2   5      734.54      680.62      9.54 o 
   0  -2   5     2631.18     2676.44     20.95 o 
   1  -2   5      437.69      442.38      7.56 o 
   2  -2   5       65.23       65.66      3.19 o 
   3  -2   5      233.01      202.11      6.20 o 
   4  -2   5      498.55      549.32     15.88 o 
   5  -2   5       15.21       19.99      8.14 o 
   6  -2   5      278.42      265.12     12.14 o 
   7  -2   5      138.86      125.62     10.01 o 
   8  -2   5     1944.05     2031.08     43.20 o 
   9  -2   5      152.39      136.88     10.41 o 
  10  -2   5        1.43        1.74      2.74 o 
  11  -2   5      125.46      146.09     10.58 o 
 -11  -1   5        4.20        9.88      7.66 o 
 -10  -1   5      107.50      120.29     14.42 o 
  -9  -1   5        0.32        1.91      2.97 o 
  -8  -1   5      409.41      403.10     16.72 o 
  -7  -1   5      328.70      317.10     13.43 o 
  -6  -1   5        2.62        3.91      1.62 o 
  -5  -1   5     2105.36     2041.20     18.36 o 
  -4  -1   5      889.73      975.26     16.89 o 
  -3  -1   5     1778.14     1843.78     19.39 o 
  -2  -1   5      891.45      885.64     14.58 o 
  -1  -1   5     4264.61     4212.40     81.77 o 
   0  -1   5     6043.73     5546.36     50.48 o 
   1  -1   5        4.43        1.56      1.49 o 
   2  -1   5        5.43        9.13      2.85 o 
   3  -1   5      457.64      476.99     11.71 o 
   4  -1   5       11.37        9.98      3.93 o 
   5  -1   5        8.68        5.74      3.12 o 
   6  -1   5        0.55        5.42      2.49 o 
   7  -1   5        0.50        0.59      3.89 o 
   8  -1   5     1155.80     1244.10     43.59 o 
   9  -1   5      204.47      181.17     10.76 o 
  10  -1   5       19.85       15.95     10.57 o 
  11  -1   5       36.56       35.50     10.15 o 
 -11   0   5      164.48      176.77     14.72 o 
 -10   0   5       50.56       60.70     25.16 o 
  -9   0   5        0.08        2.68      3.34 o 
  -8   0   5      100.62       94.23      7.07 o 
  -7   0   5      135.72      133.49     10.78 o 
  -6   0   5       98.98      125.49      7.70 o 
  -5   0   5      289.82      285.24     11.17 o 
  -4   0   5      884.56     1007.64     15.18 o 
  -3   0   5     3592.11     3633.21     53.93 o 
  -2   0   5     3496.04     3495.96     32.42 o 
  -1   0   5     4191.92     4034.44     75.13 o 
   0   0   5        1.13        2.61      0.95 o 
   1   0   5     7774.90     7224.26     65.14 o 
   2   0   5      730.40      780.23      9.99 o 
   3   0   5     1046.45     1040.51     14.49 o 
   4   0   5      958.53     1054.11     20.23 o 
   5   0   5      731.20      811.75     18.23 o 
   6   0   5      270.09      254.66     11.59 o 
   7   0   5      280.91      297.84     13.88 o 
   8   0   5      196.06      185.77     12.00 o 
   9   0   5      148.66      163.88     10.67 o 
  10   0   5        3.77        6.11      6.31 o 
  11   0   5        8.50        4.98      4.13 o 
 -11   1   5       35.73       29.91     42.89 o 
 -10   1   5       88.41       88.04      8.17 o 
  -9   1   5       23.40       16.23     10.43 o 
  -8   1   5      172.71      166.32      9.57 o 
  -7   1   5      132.04      139.55     10.00 o 
  -6   1   5      240.17      243.90     11.75 o 
  -5   1   5       26.50       29.81      9.46 o 
  -4   1   5      706.25      736.33     15.04 o 
  -3   1   5     1358.97     1406.98     14.38 o 
  -2   1   5        0.00        2.48      0.79 o 
  -1   1   5     2939.66     2848.77     41.32 o 
   0   1   5      920.71      805.18      9.21 o 
   1   1   5     1137.05     1132.64     20.55 o 
   2   1   5       29.57       37.72      1.81 o 
   3   1   5       84.47       81.84      2.96 o 
   4   1   5      435.88      449.17     11.27 o 
   5   1   5      106.76      113.92      6.11 o 
   6   1   5      159.70      167.94      8.60 o 
   7   1   5      581.15      585.71     18.77 o 
   8   1   5        8.25       11.39      5.56 o 
   9   1   5       13.97       10.51      4.81 o 
  10   1   5        7.87        7.96      7.72 o 
  11   1   5       12.22        7.59      8.88 o 
 -11   2   5       22.51       15.82     30.21 o 
 -10   2   5       37.59       35.31     27.58 o 
  -9   2   5      154.27      139.40      9.23 o 
  -8   2   5       63.52       53.29     16.97 o 
  -7   2   5      125.91      102.50      8.13 o 
  -6   2   5      165.92      157.24      9.58 o 
  -5   2   5      868.19      935.40     24.64 o 
  -4   2   5     1045.05     1144.70     28.16 o 
  -3   2   5      189.80      262.30      7.72 o 
  -2   2   5     2785.64     2877.52     32.75 o 
  -1   2   5       55.11       55.30      2.10 o 
   0   2   5     1878.58     1874.44     21.13 o 
   1   2   5     1988.32     1970.18     42.31 o 
   2   2   5      212.92      186.12      5.95 o 
   3   2   5     2527.27     2677.60     55.61 o 
   4   2   5      287.75      378.76      7.59 o 
   5   2   5      156.22      160.87      5.75 o 
   6   2   5      590.18      600.29     25.42 o 
   7   2   5        0.31        2.08      3.00 o 
   8   2   5      668.95      596.32     20.44 o 
   9   2   5      430.55      381.39     18.91 o 
  10   2   5      135.79      111.43      9.71 o 
  11   2   5        4.68        2.18      8.16 o 
 -10   3   5        7.22        8.26      5.64 o 
  -9   3   5       77.44       58.68     13.85 o 
  -8   3   5        6.30        3.87      2.99 o 
  -7   3   5       33.62       36.61     12.54 o 
  -6   3   5       62.35       47.18      5.35 o 
  -5   3   5       63.15       67.86      4.21 o 
  -4   3   5     1182.33     1236.69     18.75 o 
  -3   3   5       28.10       21.62      2.73 o 
  -2   3   5      208.84      258.13      6.08 o 
  -1   3   5      461.00      415.29     12.99 o 
   0   3   5     2349.51     2403.64     26.38 o 
   1   3   5      566.31      485.44      8.36 o 
   2   3   5       50.15       54.36      3.78 o 
   3   3   5      329.47      389.63      9.06 o 
   4   3   5      514.38      573.58     16.28 o 
   5   3   5      362.94      342.91     10.58 o 
   6   3   5      120.10      121.95      6.00 o 
   7   3   5        0.00        0.19      2.08 o 
   8   3   5       24.88       19.09      9.62 o 
   9   3   5       91.29       93.56      7.97 o 
  10   3   5       10.53       14.07      8.00 o 
  11   3   5      395.20      478.22     32.89 o 
 -10   4   5       88.54      125.86     23.89 o 
  -9   4   5       16.38       16.66     12.97 o 
  -8   4   5       45.48       35.51     25.37 o 
  -7   4   5        0.02        1.17      1.40 o 
  -6   4   5       79.04       64.80      4.23 o 
  -5   4   5       75.88       79.84      4.18 o 
  -4   4   5        0.08        2.13      0.98 o 
  -3   4   5      159.70      160.94     10.21 o 
  -2   4   5       10.55       20.47      6.36 o 
  -1   4   5      975.25     1102.38     13.51 o 
   0   4   5     3935.02     3898.49     38.57 o 
   1   4   5     5526.38     5746.09     56.61 o 
   2   4   5      104.37      119.46      3.07 o 
   3   4   5     1629.77     1805.75     40.06 o 
   4   4   5      660.19      703.58     15.67 o 
   5   4   5        7.23        8.94      2.82 o 
   6   4   5       15.59       22.73      7.14 o 
   7   4   5      540.04      548.49     22.55 o 
   8   4   5      192.20      182.31     12.29 o 
   9   4   5      125.80      112.59      7.52 o 
  10   4   5       24.80       28.74      6.72 o 
  11   4   5       30.28       31.01     48.69 o 
 -10   5   5        3.13        5.38      7.31 o 
  -9   5   5       14.25       10.84     11.99 o 
  -8   5   5        8.86       12.23      9.82 o 
  -7   5   5       14.46       13.93      9.47 o 
  -6   5   5       77.70       75.14      4.60 o 
  -5   5   5      107.51       94.93      3.28 o 
  -4   5   5       98.75      108.29     10.03 o 
  -3   5   5       40.04       47.95      6.65 o 
  -2   5   5       18.04       15.34      6.88 o 
  -1   5   5       57.67       51.84      1.41 o 
   0   5   5       43.07       56.07      3.01 o 
   1   5   5       70.16       84.80      2.99 o 
   2   5   5     1092.07     1090.40     18.22 o 
   3   5   5      310.62      392.08     10.70 o 
   4   5   5       46.87       46.43      3.08 o 
   5   5   5      411.74      382.06     13.46 o 
   6   5   5      182.54      148.72      6.44 o 
   7   5   5      812.65      870.08     18.73 o 
   8   5   5      263.59      216.01      9.18 o 
   9   5   5      100.54       82.98      9.40 o 
  10   5   5      115.75      140.00     18.94 o 
  11   5   5        0.00        1.07      3.05 o 
  -9   6   5        7.20        8.38      9.87 o 
  -8   6   5       70.15       57.72     14.16 o 
  -7   6   5        1.01        4.19      6.14 o 
  -6   6   5       31.35       30.94     20.93 o 
  -5   6   5      574.62      555.60     26.74 o 
  -4   6   5      116.13      123.65     15.86 o 
  -3   6   5       14.31       13.22      9.25 o 
  -2   6   5      129.44      102.03      9.91 o 
  -1   6   5        1.07        0.76      0.63 o 
   0   6   5        0.33        1.01      0.99 o 
   1   6   5       44.57       42.87      2.64 o 
   2   6   5      672.11      667.48     12.58 o 
   3   6   5      369.52      319.12     10.47 o 
   4   6   5      360.75      335.97      8.96 o 
   5   6   5        0.23        1.35      1.05 o 
   6   6   5        4.78        7.73      3.41 o 
   7   6   5      867.86      802.87     25.72 o 
   8   6   5      132.16      123.55     10.00 o 
   9   6   5        1.80        9.13      9.29 o 
  10   6   5        7.27        9.55      8.69 o 
  11   6   5        0.00        3.21      6.64 o 
  -9   7   5        6.58       11.74      8.32 o 
  -8   7   5        4.85        2.04      4.77 o 
  -7   7   5        1.00        1.81      4.50 o 
  -6   7   5       14.60       18.31     16.35 o 
  -5   7   5       38.50       51.94     30.26 o 
  -4   7   5      551.57      562.88     25.82 o 
  -3   7   5      744.34      759.42     28.10 o 
  -2   7   5       33.10       31.26     17.09 o 
  -1   7   5       39.88       48.11      2.51 o 
   0   7   5      566.44      596.15     13.48 o 
   1   7   5      331.99      312.25      8.87 o 
   2   7   5      143.43      125.48      6.99 o 
   3   7   5      748.76      751.99     18.35 o 
   4   7   5      445.97      450.34     13.68 o 
   5   7   5      200.81      189.75      8.01 o 
   6   7   5       65.29       74.42      5.23 o 
   7   7   5      209.41      206.09      8.14 o 
   8   7   5        2.38        4.39      3.04 o 
   9   7   5        4.08        2.85      6.31 o 
  10   7   5       17.56       14.95     17.47 o 
  -8   8   5        8.63        6.11     11.51 o 
  -7   8   5        3.84        4.10      9.49 o 
  -6   8   5       18.90       21.08     12.26 o 
  -5   8   5       26.95       30.84     20.16 o 
  -4   8   5      716.83      786.15     38.45 o 
  -3   8   5      476.30      469.25     23.55 o 
  -2   8   5      197.71      200.81     20.94 o 
  -1   8   5     1541.75     1586.33     24.18 o 
   0   8   5      192.00      190.17      7.30 o 
   1   8   5        4.40        5.10      2.19 o 
   2   8   5      353.47      308.58     12.32 o 
   3   8   5      965.42      930.60     26.56 o 
   4   8   5      127.78      134.04      7.33 o 
   5   8   5      320.28      297.26      9.01 o 
   6   8   5      933.99      941.95     29.30 o 
   7   8   5       31.66       39.67     45.92 o 
   8   8   5        0.00       -0.88      8.46 o 
   9   8   5      205.35      246.21     22.42 o 
  10   8   5        7.67        5.48      6.16 o 
  -7   9   5        0.53        2.33      4.01 o 
  -6   9   5       29.75       30.56     21.96 o 
  -5   9   5        0.28        3.93      5.31 o 
  -4   9   5       51.29       42.68     29.46 o 
  -3   9   5      750.15      822.35     34.86 o 
  -2   9   5     1594.53     1657.37     64.71 o 
  -1   9   5      389.11      384.82     12.85 o 
   0   9   5     1641.16     1549.45     93.43 o 
   1   9   5      223.24      218.07     10.74 o 
   2   9   5      257.88      262.16     12.47 o 
   3   9   5      138.14      150.71      8.26 o 
   4   9   5      517.53      519.95     18.93 o 
   5   9   5      229.51      234.12      8.45 o 
   6   9   5        1.65        0.43      1.77 o 
   7   9   5       15.98       18.23     19.94 o 
   8   9   5        8.61        9.26      6.05 o 
   9   9   5       87.49       94.02     29.09 o 
  10   9   5      114.10      149.28     22.44 o 
  -7  10   5        0.12        3.42      5.72 o 
  -6  10   5        8.71        7.52      8.66 o 
  -5  10   5       28.98       32.37     30.00 o 
  -4  10   5       50.70       52.81     26.58 o 
  -3  10   5       29.13       21.13     13.22 o 
  -2  10   5        0.11        2.77      4.96 o 
  -1  10   5        1.94        1.98      2.41 o 
   0  10   5      171.11      186.15     11.23 o 
   1  10   5       10.54       11.77      5.81 o 
   2  10   5       25.13       21.81     10.84 o 
   3  10   5        1.47        4.41      3.71 o 
   4  10   5       65.96       57.50      6.70 o 
   5  10   5      129.29      129.62     10.45 o 
   6  10   5       49.80       41.03     10.84 o 
   7  10   5        7.93        9.26     17.14 o 
   8  10   5       17.87       19.86     26.04 o 
   9  10   5       85.74       94.22     16.10 o 
  -6  11   5      110.89      122.40     16.49 o 
  -5  11   5        4.58        5.91      9.57 o 
  -4  11   5        6.99        6.93      8.34 o 
  -3  11   5      136.12      115.88     16.78 o 
  -2  11   5      190.76      198.58     15.48 o 
  -1  11   5       14.62       13.52      9.28 o 
   0  11   5        5.85        3.49      3.69 o 
   1  11   5      216.57      231.06      9.57 o 
   2  11   5       11.33        5.10      4.13 o 
   3  11   5       48.44       42.38      8.19 o 
   4  11   5       93.15      104.05     13.26 o 
   5  11   5       14.09       11.50      9.98 o 
   6  11   5       32.12       30.40     18.05 o 
   7  11   5       20.49       16.36     21.70 o 
   8  11   5      166.00      203.63     24.79 o 
  -4  12   5       58.71       70.43     15.10 o 
  -3  12   5        9.62        5.87      8.25 o 
  -2  12   5      170.36      158.24     15.22 o 
  -1  12   5       63.12       49.36     25.83 o 
   0  12   5        1.17        1.63      3.82 o 
   1  12   5        1.03        1.15      3.66 o 
   2  12   5       60.50       57.66      8.81 o 
   3  12   5      120.79      120.26     10.72 o 
   4  12   5       41.41       50.47     11.53 o 
   5  12   5        5.53        3.08      5.82 o 
   6  12   5       19.96       17.15     25.05 o 
   7  12   5        9.94       13.30     12.14 o 
  -3  13   5       49.87       51.43     22.67 o 
  -2  13   5        1.61        1.77      3.17 o 
  -1  13   5        9.81       10.08      7.51 o 
   0  13   5        5.15        9.69      8.17 o 
   1  13   5       20.81       20.23     17.64 o 
   2  13   5       77.62       64.34     14.34 o 
   3  13   5       59.59       61.54     12.26 o 
   4  13   5        4.86        3.16      6.22 o 
   6  13   5       69.76       69.15     41.67 o 
   0  14   5       25.80       21.88     35.32 o 
   1  14   5       18.54       11.54     41.61 o 
   2  14   5      111.86      101.87     16.59 o 
  -5 -13   6      116.16      117.52     13.69 o 
  -4 -13   6      202.19      170.74     18.80 o 
  -3 -13   6      589.30      602.98     49.83 o 
  -2 -13   6       91.48       72.09     12.98 o 
  -1 -13   6       21.95       17.41     17.08 o 
   0 -13   6       20.02       13.33     10.66 o 
   1 -13   6       23.36       18.12     14.86 o 
   2 -13   6        0.37        2.19      4.06 o 
  -6 -12   6       92.03       91.66     31.22 o 
  -5 -12   6       87.70       83.50     20.95 o 
  -4 -12   6        9.92       11.12      8.21 o 
  -3 -12   6       92.89      107.73     15.34 o 
  -2 -12   6        1.01       -1.11      7.44 o 
  -1 -12   6       13.87       10.90     10.41 o 
   0 -12   6        0.93        3.53      6.06 o 
   1 -12   6        7.49        5.54      4.02 o 
   2 -12   6        3.44        3.54      6.48 o 
   3 -12   6        5.86        4.30      5.17 o 
   4 -12   6       32.13       29.12     22.34 o 
  -7 -11   6       25.62       17.62     17.10 o 
  -6 -11   6       54.20       54.17     12.27 o 
  -5 -11   6        9.72        5.59      4.59 o 
  -4 -11   6       53.29       63.77     10.39 o 
  -3 -11   6       14.87       23.87     14.80 o 
  -2 -11   6       32.74       24.40      8.85 o 
  -1 -11   6        0.01        2.49      3.26 o 
   0 -11   6       32.60       24.50     13.77 o 
   1 -11   6      376.57      370.54     17.43 o 
   2 -11   6       95.65      106.26     12.61 o 
   3 -11   6       29.19       25.90     14.73 o 
   4 -11   6       28.07       26.52     21.34 o 
   5 -11   6        0.04        1.92      6.25 o 
   6 -11   6      113.90      122.16     22.02 o 
  -8 -10   6      184.11      184.52     15.29 o 
  -7 -10   6      275.02      312.91     18.95 o 
  -6 -10   6      229.48      237.89     17.73 o 
  -5 -10   6      100.56       92.35     11.09 o 
  -4 -10   6      156.71      169.25     13.88 o 
  -3 -10   6      130.75      142.71     11.14 o 
  -2 -10   6        2.50        5.09      3.59 o 
  -1 -10   6        8.29        2.48      3.74 o 
   0 -10   6      127.19      137.68     11.02 o 
   1 -10   6       19.54       18.11     12.05 o 
   2 -10   6       21.08       26.40     15.57 o 
   3 -10   6        4.45        5.23      4.71 o 
   4 -10   6       89.16       78.42     16.16 o 
   5 -10   6        8.54        7.65      7.65 o 
   6 -10   6       20.50       14.46     14.35 o 
   7 -10   6       11.45        9.59     14.13 o 
  -9  -9   6       43.00       46.69     11.47 o 
  -8  -9   6        3.53        3.44      4.52 o 
  -7  -9   6       13.26       12.61     10.65 o 
  -6  -9   6        1.77        4.72      4.85 o 
  -5  -9   6        0.03        1.26      4.51 o 
  -4  -9   6      121.14      134.94     16.43 o 
  -3  -9   6       66.11       61.33     10.31 o 
  -2  -9   6       24.80       28.66     12.15 o 
  -1  -9   6       28.93       24.54     11.67 o 
   0  -9   6       49.15       64.54      8.77 o 
   1  -9   6      158.18      172.96     12.09 o 
   2  -9   6       38.90       33.17     12.03 o 
   3  -9   6        9.62       12.22      6.44 o 
   4  -9   6       72.58       53.95     16.42 o 
   5  -9   6       14.20       24.21     11.18 o 
   6  -9   6      172.56      163.33     20.57 o 
   7  -9   6        3.84        6.98      8.02 o 
   8  -9   6       32.94       19.34     27.21 o 
  -9  -8   6        1.69        5.44      7.47 o 
  -8  -8   6      130.05      147.54     17.51 o 
  -7  -8   6       88.19       90.82     11.20 o 
  -6  -8   6      177.83      170.01     14.19 o 
  -5  -8   6      706.40      775.83     36.24 o 
  -4  -8   6      198.85      183.50      6.71 o 
  -3  -8   6      171.49      155.37      7.93 o 
  -2  -8   6       69.90       64.15      8.51 o 
  -1  -8   6      306.97      350.77     17.37 o 
   0  -8   6       70.10       74.74      8.84 o 
   1  -8   6       15.62       13.16      6.18 o 
   2  -8   6      130.14      126.69      9.68 o 
   3  -8   6      727.23      794.23     23.66 o 
   4  -8   6      464.42      430.36     21.56 o 
   5  -8   6       96.29       89.34      9.68 o 
   6  -8   6       51.15       42.47     19.12 o 
   7  -8   6      139.18      170.06     17.34 o 
   8  -8   6        2.04        4.30      7.84 o 
 -10  -7   6        0.13        0.80      5.94 o 
  -9  -7   6       13.46        9.69      9.86 o 
  -8  -7   6        6.05       12.14      8.59 o 
  -7  -7   6       60.80       64.44     29.16 o 
  -6  -7   6      103.92      103.08     14.61 o 
  -5  -7   6       38.17       35.08     20.73 o 
  -4  -7   6       33.51       31.11      2.09 o 
  -3  -7   6      212.75      208.14     10.29 o 
  -2  -7   6       10.95        8.48      3.51 o 
  -1  -7   6       21.54       30.99     12.02 o 
   0  -7   6        8.55        8.44      4.56 o 
   1  -7   6       47.46       40.44     16.83 o 
   2  -7   6        3.26        2.66      4.46 o 
   3  -7   6       21.06       19.46      7.49 o 
   4  -7   6        2.62        2.54      3.56 o 
   5  -7   6      113.62      123.09     11.29 o 
   6  -7   6      247.08      223.57     12.32 o 
   7  -7   6       26.58       27.58     16.21 o 
   8  -7   6        8.45       10.07      7.32 o 
   9  -7   6       38.20       49.27     19.20 o 
 -10  -6   6        0.12        2.10      4.53 o 
  -9  -6   6      114.69      124.47     13.57 o 
  -8  -6   6       26.68       32.47     16.21 o 
  -7  -6   6      217.20      225.74     17.20 o 
  -6  -6   6        3.65        4.22      3.21 o 
  -5  -6   6        2.93       10.92      5.58 o 
  -4  -6   6      753.66      799.70     19.80 o 
  -3  -6   6      131.38      132.65      7.25 o 
  -2  -6   6      789.03      918.68     21.85 o 
  -1  -6   6       41.43       34.81      6.03 o 
   0  -6   6      229.37      265.90     19.24 o 
   1  -6   6      264.09      264.76     12.24 o 
   2  -6   6        6.71        8.50      4.20 o 
   3  -6   6       54.09       61.29      8.10 o 
   4  -6   6       25.61       24.88      8.69 o 
   5  -6   6       15.09       12.92      6.09 o 
   6  -6   6        1.36        3.90      3.38 o 
   7  -6   6      414.13      454.56     18.29 o 
   8  -6   6        7.45        9.52      4.75 o 
   9  -6   6       22.62       26.83     19.25 o 
 -10  -5   6        1.15        0.87      5.88 o 
  -9  -5   6       41.08       38.54     13.93 o 
  -8  -5   6     1220.40     1273.81     39.06 o 
  -7  -5   6       44.20       36.29     16.22 o 
  -6  -5   6        0.06        1.05      7.63 o 
  -5  -5   6      339.94      366.36     18.71 o 
  -4  -5   6       86.25      101.61      4.45 o 
  -3  -5   6      299.33      318.09     10.85 o 
  -2  -5   6      215.41      183.54      6.65 o 
  -1  -5   6      197.60      205.97      8.65 o 
   0  -5   6      216.05      222.08     11.32 o 
   1  -5   6      922.26     1092.22     18.62 o 
   2  -5   6      357.84      334.59     14.92 o 
   3  -5   6        9.24        7.90      4.02 o 
   4  -5   6      158.06      161.84      9.50 o 
   5  -5   6       80.00       60.77     12.53 o 
   6  -5   6        3.79        4.30      3.10 o 
   7  -5   6       28.55       24.37     11.34 o 
   8  -5   6        1.12        0.96      3.37 o 
   9  -5   6       65.30       70.29      9.64 o 
  10  -5   6        1.51        3.15      4.62 o 
 -11  -4   6      232.77      257.62     20.95 o 
 -10  -4   6      124.36      131.45     13.29 o 
  -9  -4   6      231.13      231.67     15.62 o 
  -8  -4   6      680.49      662.68     31.11 o 
  -7  -4   6      661.86      696.54     30.06 o 
  -6  -4   6      332.82      310.92     17.70 o 
  -5  -4   6      792.49      918.78     34.34 o 
  -4  -4   6      396.89      442.54     10.13 o 
  -3  -4   6      360.65      406.17     10.34 o 
  -2  -4   6      406.97      467.85     11.04 o 
  -1  -4   6     3244.70     3601.28     75.90 o 
   0  -4   6      152.49      141.11      6.57 o 
   1  -4   6       33.02       17.00      7.72 o 
   2  -4   6      324.83      338.29     13.23 o 
   3  -4   6        0.49        2.77      2.66 o 
   4  -4   6      769.29      747.27     20.79 o 
   5  -4   6       31.69       12.14     15.07 o 
   6  -4   6        1.08        1.56      5.22 o 
   7  -4   6      765.15      715.83     27.06 o 
   8  -4   6       53.71       58.48     21.12 o 
   9  -4   6      212.05      197.89     14.24 o 
  10  -4   6        0.13        2.01      3.71 o 
 -11  -3   6        1.49        2.87      3.61 o 
 -10  -3   6        1.11        3.42      4.39 o 
  -9  -3   6       53.75       51.03     11.33 o 
  -8  -3   6      575.83      578.32     30.60 o 
  -7  -3   6      741.89      751.38     22.07 o 
  -6  -3   6      120.49       98.27      5.28 o 
  -5  -3   6      224.30      208.06      7.51 o 
  -4  -3   6      166.15      167.94      6.34 o 
  -3  -3   6       25.84       37.99      4.09 o 
  -2  -3   6      296.30      326.05     10.02 o 
  -1  -3   6      352.45      450.46     11.62 o 
   0  -3   6     3387.18     3362.90     79.11 o 
   1  -3   6      296.40      265.19      6.91 o 
   2  -3   6       19.57       11.22      4.08 o 
   3  -3   6      177.94      180.40     13.09 o 
   4  -3   6       18.92       11.91      5.94 o 
   5  -3   6        1.76        2.11      2.96 o 
   6  -3   6       43.85       52.41     10.36 o 
   7  -3   6      480.98      475.04     22.25 o 
   8  -3   6       47.93       41.60     18.37 o 
   9  -3   6        2.15        3.10      5.13 o 
  10  -3   6       22.88       20.07     11.72 o 
  11  -3   6       27.22       19.74     18.15 o 
 -11  -2   6       25.98       22.98     14.77 o 
 -10  -2   6      168.66      181.53     21.14 o 
  -9  -2   6       39.81       32.77     14.19 o 
  -8  -2   6        2.95        2.55      2.55 o 
  -7  -2   6      592.64      565.92     18.12 o 
  -6  -2   6      155.68      163.54      6.59 o 
  -5  -2   6       24.66       28.70      3.63 o 
  -4  -2   6     1876.32     1876.04     15.05 o 
  -3  -2   6      692.69      721.29     14.52 o 
  -2  -2   6       78.07       70.99      3.21 o 
  -1  -2   6     4425.91     4692.62     96.56 o 
   0  -2   6     4830.68     4482.27    123.77 o 
   1  -2   6      808.18      766.18     12.60 o 
   2  -2   6       13.56        6.98      1.89 o 
   3  -2   6      470.86      402.92      9.68 o 
   4  -2   6        6.60        6.36      5.18 o 
   5  -2   6      189.27      234.40     12.19 o 
   6  -2   6      749.40      753.68     24.50 o 
   7  -2   6       17.91       16.06      8.07 o 
   8  -2   6       14.66       16.96      7.84 o 
   9  -2   6        2.08        1.84      4.27 o 
  10  -2   6       30.98       30.51     10.74 o 
  11  -2   6        2.97        0.74      2.84 o 
 -11  -1   6        2.92        2.54      5.45 o 
 -10  -1   6       50.93       37.27     25.88 o 
  -9  -1   6       28.91       29.97     18.55 o 
  -8  -1   6      700.71      662.22     20.79 o 
  -7  -1   6      477.08      472.68     19.73 o 
  -6  -1   6      483.16      455.79     24.63 o 
  -5  -1   6       15.55       17.17      6.07 o 
  -4  -1   6        9.25       14.36      4.47 o 
  -3  -1   6      278.80      332.27      9.40 o 
  -2  -1   6      239.05      239.87      6.19 o 
  -1  -1   6      969.36      994.15     10.73 o 
   0  -1   6      273.73      290.60      5.68 o 
   1  -1   6       29.37       37.67      2.30 o 
   2  -1   6     4037.35     3864.59     48.53 o 
   3  -1   6      256.00      241.84      9.62 o 
   4  -1   6      304.13      372.18     11.08 o 
   5  -1   6     1542.31     1683.27     24.68 o 
   6  -1   6      339.29      382.17     16.22 o 
   7  -1   6       70.05       65.13      9.76 o 
   8  -1   6        9.44        8.06      4.67 o 
   9  -1   6      244.98      247.69     15.66 o 
  10  -1   6       39.34       39.83     13.35 o 
  11  -1   6       23.78       19.43     15.08 o 
 -11   0   6      155.01      164.62     15.44 o 
 -10   0   6      335.74      368.46     30.79 o 
  -9   0   6       11.17       14.24      8.68 o 
  -8   0   6        1.46        2.53      2.91 o 
  -7   0   6        0.00        1.25      3.33 o 
  -6   0   6       28.66       31.77     12.70 o 
  -5   0   6       30.08       31.22      6.94 o 
  -4   0   6      163.50      161.05      5.71 o 
  -3   0   6       38.53       55.90      3.93 o 
  -2   0   6      169.80      162.37      4.67 o 
  -1   0   6     4339.29     4203.19     37.18 o 
   0   0   6     8227.33     7947.63    167.91 o 
   1   0   6     4460.33     4468.75     52.17 o 
   2   0   6      260.58      272.19      5.69 o 
   3   0   6      125.20      130.29      4.58 o 
   4   0   6      949.44     1034.07     18.26 o 
   5   0   6      130.17      135.14      6.69 o 
   6   0   6      231.20      212.37     10.25 o 
   7   0   6      445.49      450.99     19.29 o 
   8   0   6       51.34       47.23      8.23 o 
   9   0   6      177.88      177.98     10.49 o 
  10   0   6       39.11       44.68     19.74 o 
  11   0   6        1.84        1.50      3.85 o 
 -11   1   6       57.34       59.70     61.70 o 
 -10   1   6       13.33       12.30      8.14 o 
  -9   1   6       93.61       97.12      8.70 o 
  -8   1   6        3.66        6.78      3.31 o 
  -7   1   6        1.32        1.21      3.49 o 
  -6   1   6      162.27      162.36     17.60 o 
  -5   1   6      157.08      160.63     10.03 o 
  -4   1   6     3289.05     3659.13     29.76 o 
  -3   1   6     1929.72     2172.07     44.14 o 
  -2   1   6     4079.16     4138.59     30.00 o 
  -1   1   6      698.97      679.07      9.42 o 
   0   1   6      259.92      246.38      5.26 o 
   1   1   6       28.36       33.47      2.32 o 
   2   1   6      309.41      287.48      6.09 o 
   3   1   6      141.01      137.56      4.08 o 
   4   1   6      333.08      367.20     10.78 o 
   5   1   6     1337.33     1413.99     22.20 o 
   6   1   6      323.11      332.37     13.92 o 
   7   1   6      442.34      438.22     18.13 o 
   8   1   6      861.98      939.23     39.64 o 
   9   1   6      123.77      118.10     10.19 o 
  10   1   6        0.00        1.31      4.07 o 
  11   1   6       61.32       66.48     13.99 o 
 -10   2   6        0.22        2.20      5.51 o 
  -9   2   6       78.24       79.83      8.54 o 
  -8   2   6      173.61      163.52      9.25 o 
  -7   2   6        0.10        0.75      1.84 o 
  -6   2   6       50.31       57.08      7.24 o 
  -5   2   6      163.94      137.01      6.90 o 
  -4   2   6      393.54      427.76     12.12 o 
  -3   2   6      202.54      249.37      7.65 o 
  -2   2   6      141.79      180.86      4.61 o 
  -1   2   6       16.03       18.91      2.22 o 
   0   2   6      402.68      426.89      6.24 o 
   1   2   6      581.16      545.01      7.99 o 
   2   2   6      225.98      284.96      6.24 o 
   3   2   6      350.23      359.99      7.93 o 
   4   2   6      726.35      739.70     17.64 o 
   5   2   6      353.39      452.58     10.86 o 
   6   2   6     1365.79     1356.83     53.06 o 
   7   2   6       28.39       29.04     10.79 o 
   8   2   6      466.98      478.51     19.86 o 
   9   2   6        1.94        2.88      2.00 o 
  10   2   6       58.03       52.22      9.03 o 
  11   2   6       32.49       16.92     24.00 o 
 -10   3   6      197.45      187.26     19.49 o 
  -9   3   6       11.85       18.16     15.17 o 
  -8   3   6      176.16      168.49      9.50 o 
  -7   3   6      143.55      123.57     11.26 o 
  -6   3   6      317.87      299.23     10.91 o 
  -5   3   6        8.91        5.36      2.35 o 
  -4   3   6      681.51      702.50     13.80 o 
  -3   3   6        7.91       15.03      4.93 o 
  -2   3   6      302.82      281.07     11.91 o 
  -1   3   6      133.62      108.53      3.01 o 
   0   3   6     2963.02     3040.91     51.42 o 
   1   3   6       28.42       26.19      1.69 o 
   2   3   6     1684.34     1774.29     39.73 o 
   3   3   6      766.00      879.26     22.42 o 
   4   3   6      445.72      426.89     15.48 o 
   5   3   6       67.07       82.06      4.03 o 
   6   3   6        8.63       10.20      3.80 o 
   7   3   6       99.48       96.68      7.75 o 
   8   3   6       24.51       22.28     10.57 o 
   9   3   6        0.00        4.43      2.73 o 
  10   3   6        7.39       20.47     19.54 o 
  11   3   6       13.49       21.75     23.32 o 
 -10   4   6       61.50       69.06     14.46 o 
  -9   4   6       55.19       60.84     15.26 o 
  -8   4   6      112.76      102.48     16.77 o 
  -7   4   6      270.38      286.65     12.11 o 
  -6   4   6        9.92        9.12      4.41 o 
  -5   4   6      135.56      114.01      5.58 o 
  -4   4   6       21.99       23.44      2.57 o 
  -3   4   6      284.73      296.57      9.40 o 
  -2   4   6       79.97       95.44      6.92 o 
  -1   4   6        0.91        0.57      0.96 o 
   0   4   6    10095.10    10753.12     71.21 o 
   1   4   6        0.45        1.90      0.87 o 
   2   4   6     1274.66     1309.91     23.55 o 
   3   4   6       50.39       54.68      5.41 o 
   4   4   6       33.12       40.41      1.74 o 
   5   4   6      235.59      223.81      8.09 o 
   6   4   6      670.00      686.14     17.72 o 
   7   4   6        0.00        1.56      2.30 o 
   8   4   6        9.09        5.11      3.74 o 
   9   4   6        0.30        0.92      2.22 o 
  10   4   6       36.68       21.05     27.05 o 
  11   4   6       66.23       76.45     19.25 o 
 -10   5   6       66.32       67.82     12.23 o 
  -9   5   6       30.84       29.13     31.35 o 
  -8   5   6       52.64       43.30     36.06 o 
  -7   5   6        8.18        4.30      4.13 o 
  -6   5   6      116.56       96.97     10.70 o 
  -5   5   6      320.58      286.89     14.17 o 
  -4   5   6      513.03      535.84     25.36 o 
  -3   5   6      272.70      303.54     19.63 o 
  -2   5   6       22.17       32.36     14.00 o 
  -1   5   6      821.99      874.96     20.49 o 
   0   5   6     1015.19     1095.13      9.28 o 
   1   5   6       33.54       34.67      2.24 o 
   2   5   6     1357.51     1450.68     14.63 o 
   3   5   6       62.02       65.42      1.86 o 
   4   5   6       51.57       61.33      2.30 o 
   5   5   6      795.36      770.20     19.51 o 
   6   5   6      761.63      753.06     16.28 o 
   7   5   6       77.85       80.04      5.33 o 
   8   5   6       41.25       21.91      7.57 o 
   9   5   6      227.07      230.09     12.63 o 
  10   5   6       22.99        6.55     22.17 o 
  11   5   6      170.29      197.19     34.70 o 
  -9   6   6        0.10        4.52     10.05 o 
  -8   6   6        0.19        4.17      5.21 o 
  -7   6   6      286.07      276.47     20.06 o 
  -6   6   6       27.41       17.33     11.61 o 
  -5   6   6      634.05      618.56     34.14 o 
  -4   6   6       21.22       19.57     17.02 o 
  -3   6   6       19.23       12.65      7.67 o 
  -2   6   6      420.94      406.79     20.23 o 
  -1   6   6      638.00      678.88     11.06 o 
   0   6   6       13.46       19.46      2.43 o 
   1   6   6       79.71       78.73      3.70 o 
   2   6   6      381.65      392.37     12.01 o 
   3   6   6      625.43      647.40     12.70 o 
   4   6   6      252.96      247.39      6.25 o 
   5   6   6     1072.31     1033.30     25.17 o 
   6   6   6     1397.45     1387.08     36.25 o 
   7   6   6      815.51      809.27     26.46 o 
   8   6   6      167.59      178.76      9.65 o 
   9   6   6       53.33       62.50     52.17 o 
  10   6   6       18.47       16.92     19.90 o 
  11   6   6       61.58       80.76     17.12 o 
  -9   7   6      112.47      126.41     18.26 o 
  -8   7   6        0.73        4.64      5.18 o 
  -7   7   6       96.85       97.19     15.00 o 
  -6   7   6      208.00      192.18     16.80 o 
  -5   7   6      103.53      103.81     11.59 o 
  -4   7   6     1116.18     1076.07     37.22 o 
  -3   7   6     1327.32     1422.87     37.76 o 
  -2   7   6      262.26      262.01     19.72 o 
  -1   7   6       26.96       36.99     19.06 o 
   0   7   6      315.68      303.08      8.74 o 
   1   7   6       58.16       67.49      3.22 o 
   2   7   6      188.91      169.39      5.65 o 
   3   7   6       77.50       90.23      4.19 o 
   4   7   6     2129.99     2128.46     39.26 o 
   5   7   6      583.70      605.91     22.12 o 
   6   7   6      690.83      730.25     38.77 o 
   7   7   6      213.08      181.18     10.52 o 
   8   7   6        3.18        3.76      9.27 o 
   9   7   6       60.94       64.97     39.71 o 
  10   7   6      175.70      188.62     23.78 o 
  -8   8   6        4.44        5.33     12.46 o 
  -7   8   6        0.34        3.34      5.29 o 
  -6   8   6       31.26       26.81     22.59 o 
  -5   8   6       33.59       29.45     20.10 o 
  -4   8   6      243.40      246.18     17.89 o 
  -3   8   6     2743.40     2821.51     76.52 o 
  -2   8   6      945.03      978.86     29.15 o 
  -1   8   6      616.58      607.34     25.21 o 
   0   8   6        4.17        1.46      1.21 o 
   1   8   6       26.93       22.56      3.65 o 
   2   8   6      271.42      286.82      9.78 o 
   3   8   6       60.92       52.82      4.49 o 
   4   8   6     1978.11     1978.31     47.46 o 
   5   8   6      612.69      609.67     18.16 o 
   6   8   6       23.53       24.48     16.55 o 
   7   8   6      163.52      138.26     30.33 o 
   8   8   6       18.86       17.32     18.20 o 
   9   8   6       74.09       85.34     42.75 o 
  10   8   6       61.01       60.17     29.39 o 
  -7   9   6      113.19      126.53     20.01 o 
  -6   9   6      336.50      345.24     25.90 o 
  -5   9   6       69.23       72.65     14.54 o 
  -4   9   6        0.29       -0.10      9.74 o 
  -3   9   6      417.01      416.01     31.01 o 
  -2   9   6      986.94     1010.50     50.33 o 
  -1   9   6     1511.67     1475.70     42.65 o 
   0   9   6        0.57        1.96      1.54 o 
   1   9   6       23.87       24.35      8.14 o 
   2   9   6        1.05        4.24      9.11 o 
   3   9   6      108.50      102.44      7.75 o 
   4   9   6      327.01      295.40     12.65 o 
   5   9   6      770.43      805.93     55.77 o 
   6   9   6       36.85       29.80      6.27 o 
   7   9   6        0.25        1.46      6.07 o 
   8   9   6       38.52       36.77     37.95 o 
   9   9   6       15.74       20.24     15.68 o 
  -6  10   6        1.80        3.26      5.13 o 
  -5  10   6        3.06        3.93      4.18 o 
  -4  10   6        0.05        1.37      6.58 o 
  -3  10   6       25.54       23.30     21.54 o 
  -2  10   6       51.00       51.36     31.03 o 
  -1  10   6      220.69      185.06     15.76 o 
   0  10   6      115.95      105.39      9.66 o 
   1  10   6      104.37      108.72      7.54 o 
   2  10   6       13.75       17.41      7.75 o 
   3  10   6       68.03       55.82      8.51 o 
   4  10   6        7.74        4.62      2.62 o 
   5  10   6        3.48        8.46      7.12 o 
   6  10   6        0.73        1.43      4.75 o 
   7  10   6        9.63       15.90     19.99 o 
   8  10   6        0.45        1.46      7.17 o 
   9  10   6       91.38       75.32     14.71 o 
  -5  11   6       53.59       59.89     14.62 o 
  -4  11   6       97.39      120.22     14.94 o 
  -3  11   6       12.64       13.51     14.29 o 
  -2  11   6       13.58        9.86      8.10 o 
  -1  11   6       12.04       13.18      7.71 o 
   0  11   6      640.12      560.41     51.34 o 
   1  11   6      269.09      244.62     16.57 o 
   2  11   6       12.21        7.19      6.11 o 
   3  11   6       49.64       46.87     14.53 o 
   4  11   6       26.36       23.22     15.23 o 
   5  11   6        6.35        4.41      9.17 o 
   6  11   6       14.57       20.82     31.90 o 
   7  11   6       35.84       32.65     41.62 o 
   8  11   6        1.29        8.84     12.81 o 
  -4  12   6        3.68        4.50      8.12 o 
  -3  12   6        3.76        6.43      7.12 o 
  -2  12   6        0.01        2.76      5.96 o 
  -1  12   6        7.49        7.86      9.65 o 
   0  12   6        6.96        3.82      3.62 o 
   1  12   6        1.12        1.81      2.34 o 
   2  12   6      177.00      192.23     21.35 o 
   3  12   6       31.56       39.77     10.19 o 
   4  12   6       84.48       79.66      8.91 o 
   5  12   6       39.30       22.67     30.82 o 
   6  12   6        1.51        3.40     12.95 o 
   7  12   6      203.69      247.27     28.86 o 
  -2  13   6        1.91        2.15      4.49 o 
  -1  13   6        2.54        2.36      3.93 o 
   0  13   6        0.56        0.86      1.87 o 
   1  13   6        2.25        4.06      6.79 o 
   2  13   6        3.37        3.25      7.52 o 
   3  13   6        5.34        6.18     15.78 o 
   5  13   6        0.16       -0.20      3.99 o 
   1  14   6       45.92       18.63     53.44 o 
   2  14   6       57.43       50.23     27.65 o 
  -4 -13   7      228.82      258.50     22.43 o 
  -3 -13   7       34.18       27.10     28.40 o 
  -2 -13   7        3.62        2.82      5.79 o 
  -1 -13   7        0.09        1.28      4.23 o 
   0 -13   7       19.65       14.73      9.95 o 
   1 -13   7       38.71       25.92     31.16 o 
   2 -13   7       19.76       14.57     14.65 o 
  -6 -12   7        0.11        1.94      6.95 o 
  -5 -12   7       31.53       41.20     11.22 o 
  -4 -12   7       21.26       13.61     14.99 o 
  -3 -12   7        0.02        4.55      5.48 o 
  -2 -12   7       60.17       73.01     14.84 o 
  -1 -12   7      204.54      178.57     13.46 o 
   0 -12   7        6.59        7.17      6.62 o 
   1 -12   7        0.51        1.36      3.01 o 
   2 -12   7       11.29        6.82      7.36 o 
   3 -12   7       53.11       44.99     23.11 o 
   4 -12   7       29.71       21.70     24.67 o 
  -7 -11   7       16.49       14.62      8.71 o 
  -6 -11   7        2.33        3.05      4.50 o 
  -5 -11   7        4.75        5.08      4.19 o 
  -4 -11   7       25.11       22.01     18.15 o 
  -3 -11   7       40.11       36.77     29.16 o 
  -2 -11   7       72.77       62.06      7.85 o 
  -1 -11   7      656.26      705.03     24.50 o 
   0 -11   7       62.53       42.52     10.43 o 
   1 -11   7      185.93      172.85     11.77 o 
   2 -11   7        6.28        5.63      7.05 o 
   3 -11   7       34.17       36.43     19.43 o 
   4 -11   7        4.15        4.43      6.17 o 
   5 -11   7      162.31      141.77     24.01 o 
  -8 -10   7        0.57        1.50      6.57 o 
  -7 -10   7        0.01        3.06      4.71 o 
  -6 -10   7      166.84      144.28     16.97 o 
  -5 -10   7      127.49      150.09     17.12 o 
  -4 -10   7       79.94       85.34     13.75 o 
  -3 -10   7      128.11      117.86     11.87 o 
  -2 -10   7       31.23       28.79     11.37 o 
  -1 -10   7      424.26      435.51     19.77 o 
   0 -10   7        5.85        5.54      4.44 o 
   1 -10   7      240.85      234.40     14.21 o 
   2 -10   7      164.56      163.15     12.30 o 
   3 -10   7        8.99       11.83      7.60 o 
   4 -10   7       57.91       66.19      9.10 o 
   5 -10   7       19.77       22.35     17.03 o 
   6 -10   7       32.01       28.89     26.21 o 
  -9  -9   7        1.60        1.83      4.35 o 
  -8  -9   7        0.00        1.33      3.85 o 
  -7  -9   7       58.15       38.65     28.14 o 
  -6  -9   7       33.02       28.69     26.78 o 
  -5  -9   7       31.12       30.27     22.20 o 
  -4  -9   7      544.73      583.88     26.64 o 
  -3  -9   7       10.80        7.79      5.74 o 
  -2  -9   7        0.17        1.65      3.15 o 
  -1  -9   7      116.26      122.47      8.75 o 
   0  -9   7       42.12       35.44     18.25 o 
   1  -9   7      117.45      127.94     11.42 o 
   2  -9   7      213.45      230.01     12.29 o 
   3  -9   7        2.57        5.82      5.80 o 
   4  -9   7      264.82      245.91     13.18 o 
   5  -9   7        7.72        8.19      4.64 o 
   6  -9   7        0.48        1.42      3.51 o 
   7  -9   7       78.90       81.75     12.93 o 
  -9  -8   7       60.29       48.07     15.02 o 
  -8  -8   7       93.16       74.24     10.55 o 
  -7  -8   7       40.36       38.50     19.47 o 
  -6  -8   7      590.43      648.61     31.30 o 
  -5  -8   7       19.35       20.17     11.01 o 
  -4  -8   7      465.40      479.35     20.71 o 
  -3  -8   7      178.03      181.33      9.04 o 
  -2  -8   7       40.14       44.68      7.72 o 
  -1  -8   7        2.36        1.76      3.03 o 
   0  -8   7      104.27      104.20      8.38 o 
   1  -8   7      151.27      169.47     12.37 o 
   2  -8   7      264.17      274.19     13.55 o 
   3  -8   7      339.34      340.00     16.35 o 
   4  -8   7      201.16      202.58     12.86 o 
   5  -8   7       55.35       56.29      8.28 o 
   6  -8   7       98.92      122.30     11.02 o 
   7  -8   7        0.68        2.04      3.74 o 
   8  -8   7        1.14        5.80     13.12 o 
 -10  -7   7       26.28       20.21     20.31 o 
  -9  -7   7        0.22        1.70      2.55 o 
  -8  -7   7       15.88       18.92     14.76 o 
  -7  -7   7       80.81       74.87     12.22 o 
  -6  -7   7        0.09        1.88      5.24 o 
  -5  -7   7       46.25       46.45     20.93 o 
  -4  -7   7       83.10       72.51      3.92 o 
  -3  -7   7      182.51      187.67     10.47 o 
  -2  -7   7        0.96        2.88      2.20 o 
  -1  -7   7        2.42        0.71      3.24 o 
   0  -7   7      998.17     1063.97     34.34 o 
   1  -7   7       49.83       45.78      6.47 o 
   2  -7   7        7.45       13.70      6.33 o 
   3  -7   7      281.39      279.79     17.68 o 
   4  -7   7      120.32      125.86      9.47 o 
   5  -7   7      402.35      418.04     18.80 o 
   6  -7   7        5.17        7.58      4.85 o 
   7  -7   7       40.47       39.29      8.92 o 
   8  -7   7       21.97       11.55     10.83 o 
   9  -7   7       12.05        5.46      6.19 o 
 -10  -6   7       36.64       19.08     23.10 o 
  -9  -6   7       62.48       65.14     12.09 o 
  -8  -6   7       79.76       76.34     15.28 o 
  -7  -6   7      125.76      120.78     11.65 o 
  -6  -6   7       60.06       73.20     22.22 o 
  -5  -6   7        0.07        2.65      4.39 o 
  -4  -6   7       90.80       84.47      6.87 o 
  -3  -6   7      125.53      127.48      6.56 o 
  -2  -6   7      411.97      427.06     14.21 o 
  -1  -6   7        1.80        0.83      3.51 o 
   0  -6   7      108.31      160.04     10.34 o 
   1  -6   7      295.31      314.58     14.35 o 
   2  -6   7        0.48        4.22      2.83 o 
   3  -6   7        0.00        0.74      4.02 o 
   4  -6   7       35.06       36.22     15.88 o 
   5  -6   7      298.95      311.55     13.80 o 
   6  -6   7       16.04       19.49      9.78 o 
   7  -6   7      217.46      202.59     13.12 o 
   8  -6   7      169.51      180.05     13.98 o 
   9  -6   7       60.25       36.86     20.01 o 
 -10  -5   7        0.13        3.55      7.57 o 
  -9  -5   7      112.71      113.67     16.58 o 
  -8  -5   7       26.11       18.88     12.32 o 
  -7  -5   7      360.63      372.73     21.04 o 
  -6  -5   7       29.39       30.02     20.19 o 
  -5  -5   7       18.21       21.25      9.70 o 
  -4  -5   7      160.85      161.74      7.03 o 
  -3  -5   7        3.46        4.49      1.85 o 
  -2  -5   7      133.12      166.94      8.58 o 
  -1  -5   7      605.01      660.83     19.06 o 
   0  -5   7     2887.62     2906.92     34.91 o 
   1  -5   7      689.40      789.48     21.45 o 
   2  -5   7       94.42       71.27      7.91 o 
   3  -5   7     1151.14     1267.56     30.90 o 
   4  -5   7      154.68      143.28      9.07 o 
   5  -5   7      303.68      318.06     16.30 o 
   6  -5   7        7.92       11.08      4.61 o 
   7  -5   7       12.94       21.14      8.82 o 
   8  -5   7      248.02      214.20     14.67 o 
   9  -5   7      170.06      167.20     12.42 o 
  10  -5   7       31.77       22.54     21.68 o 
 -10  -4   7       18.93       15.06     12.48 o 
  -9  -4   7        8.34        4.11      4.64 o 
  -8  -4   7      260.85      246.24     15.54 o 
  -7  -4   7      396.24      415.23     22.31 o 
  -6  -4   7      121.33      110.95      9.89 o 
  -5  -4   7        5.56        6.42      2.08 o 
  -4  -4   7      118.13      126.82      5.64 o 
  -3  -4   7      185.06      194.83      6.74 o 
  -2  -4   7     1767.53     1978.14     18.61 o 
  -1  -4   7      472.32      437.02     11.87 o 
   0  -4   7    11832.01    12324.27    143.44 o 
   1  -4   7     7102.86     7285.01    121.96 o 
   2  -4   7      338.24      361.09     16.23 o 
   3  -4   7      271.99      270.75     13.20 o 
   4  -4   7       70.89       55.75      6.70 o 
   5  -4   7      227.75      234.41     12.70 o 
   6  -4   7      757.20      790.18     22.78 o 
   7  -4   7      122.48      109.55     10.19 o 
   8  -4   7       60.16       61.45      9.39 o 
   9  -4   7       13.64       16.14      9.62 o 
  10  -4   7       21.50       16.89     15.22 o 
 -11  -3   7        8.70        6.16      8.31 o 
 -10  -3   7        0.15        2.57      3.54 o 
  -9  -3   7        0.56        0.45      3.75 o 
  -8  -3   7       44.67       52.25     26.30 o 
  -7  -3   7       16.89       13.47      3.56 o 
  -6  -3   7       12.14       13.72      4.91 o 
  -5  -3   7       30.30       32.72      3.78 o 
  -4  -3   7      133.66      131.67      5.39 o 
  -3  -3   7     1924.31     2210.67     30.59 o 
  -2  -3   7       82.23       95.43      5.24 o 
  -1  -3   7     1030.85     1161.05     22.12 o 
   0  -3   7       23.74       13.44      4.40 o 
   1  -3   7       78.01       76.29      5.23 o 
   2  -3   7     1239.45     1326.32     39.98 o 
   3  -3   7       16.66       26.83      6.02 o 
   4  -3   7        6.47       19.12      7.19 o 
   5  -3   7     1406.40     1436.50     50.59 o 
   6  -3   7      150.23       86.66     34.45 o 
   7  -3   7      495.89      516.01     20.82 o 
   8  -3   7       13.84       16.69      8.42 o 
   9  -3   7        0.14        1.14      3.39 o 
  10  -3   7        0.18        2.26      3.14 o 
  11  -3   7      111.18      127.58     20.58 o 
 -11  -2   7      113.27      133.51     18.25 o 
 -10  -2   7      190.08      200.48     15.38 o 
  -9  -2   7       58.52       50.61     13.68 o 
  -8  -2   7      139.34      133.15      8.47 o 
  -7  -2   7       77.57       88.35      7.22 o 
  -6  -2   7     1969.37     2019.25     37.06 o 
  -5  -2   7        7.40        5.43      2.01 o 
  -4  -2   7      150.26      139.42      5.80 o 
  -3  -2   7      328.86      262.00     10.53 o 
  -2  -2   7      930.57     1106.93     20.80 o 
  -1  -2   7      239.80      226.99      6.42 o 
   0  -2   7      795.89      792.78     10.16 o 
   1  -2   7       52.18       49.39      3.74 o 
   2  -2   7       63.45       53.79      4.11 o 
   3  -2   7      646.75      660.84     17.16 o 
   4  -2   7        3.63       12.00      5.30 o 
   5  -2   7      428.91      505.44     17.30 o 
   6  -2   7      174.77      154.05      9.57 o 
   7  -2   7      260.80      261.68     14.16 o 
   8  -2   7      167.15      170.95     11.56 o 
   9  -2   7       59.16       59.12     12.78 o 
  10  -2   7        6.54        7.40      6.59 o 
  11  -2   7       22.59       12.42      8.80 o 
 -11  -1   7        2.88        3.61      8.00 o 
 -10  -1   7      136.79      144.42     13.65 o 
  -9  -1   7        8.36        5.41      6.27 o 
  -8  -1   7      277.83      258.65     11.51 o 
  -7  -1   7     1238.91     1137.08     38.70 o 
  -6  -1   7      228.98      230.29     12.36 o 
  -5  -1   7      140.25      144.49      7.94 o 
  -4  -1   7      646.57      577.58     13.53 o 
  -3  -1   7      982.37     1033.20     16.73 o 
  -2  -1   7      636.15      628.90      9.83 o 
  -1  -1   7     3148.36     3221.62     24.67 o 
   0  -1   7      123.06      136.62      4.43 o 
   1  -1   7      668.75      651.16     10.04 o 
   2  -1   7      541.51      461.08     15.69 o 
   3  -1   7     1242.98     1184.40     16.02 o 
   4  -1   7      730.64      736.24     25.19 o 
   5  -1   7     1386.40     1511.78     34.97 o 
   6  -1   7      132.78      131.63      9.49 o 
   7  -1   7      321.63      311.52     14.19 o 
   8  -1   7     1144.01     1210.92     39.86 o 
   9  -1   7       47.45       43.50     20.91 o 
  10  -1   7        3.15        3.48      3.87 o 
  11  -1   7       96.24       91.88      9.20 o 
 -11   0   7       56.59       36.86     29.77 o 
 -10   0   7       30.67       29.57     20.48 o 
  -9   0   7       52.02       53.23      6.90 o 
  -8   0   7        2.62        1.02      2.48 o 
  -7   0   7       24.09       24.87      9.94 o 
  -6   0   7       12.75       22.38     11.76 o 
  -5   0   7      175.97      210.34     10.21 o 
  -4   0   7       39.04       39.05      7.04 o 
  -3   0   7        0.35        3.78      1.34 o 
  -2   0   7     2413.82     2534.96     63.82 o 
  -1   0   7     1173.40     1162.68     11.45 o 
   0   0   7      884.36      871.20     10.82 o 
   1   0   7     1040.67     1117.79     11.34 o 
   2   0   7      354.09      331.44      7.39 o 
   3   0   7      553.79      525.12     15.37 o 
   4   0   7      317.20      295.00      9.42 o 
   5   0   7      174.80      182.53      7.49 o 
   6   0   7       48.78       46.50     11.88 o 
   7   0   7      110.42      100.82      7.45 o 
   8   0   7      762.86      736.01     30.12 o 
   9   0   7        4.92        5.28      3.04 o 
  10   0   7       76.77       76.61     10.16 o 
  11   0   7       57.75       45.84     14.90 o 
 -10   1   7       54.40       37.00     28.55 o 
  -9   1   7       55.86       58.39     10.82 o 
  -8   1   7       73.42       67.35      8.87 o 
  -7   1   7        2.13        4.92      3.46 o 
  -6   1   7      632.93      609.06     18.66 o 
  -5   1   7        9.46        9.73      4.29 o 
  -4   1   7      947.15     1010.03     22.36 o 
  -3   1   7        0.98        3.97      1.76 o 
  -2   1   7      674.19      772.01      9.34 o 
  -1   1   7     3711.56     3885.05     63.27 o 
   0   1   7      481.10      520.28      7.63 o 
   1   1   7       97.10       90.36      3.20 o 
   2   1   7      803.98      798.39     10.68 o 
   3   1   7     1797.71     2043.34     30.94 o 
   4   1   7       32.33       29.29      3.51 o 
   5   1   7      422.59      387.78     11.47 o 
   6   1   7      489.27      430.08     16.98 o 
   7   1   7        1.70        6.25      3.60 o 
   8   1   7      396.41      371.65     17.03 o 
   9   1   7      215.42      221.44     11.58 o 
  10   1   7        0.89        4.79      3.49 o 
  11   1   7       70.83       67.03      9.22 o 
 -10   2   7        9.93        8.22      9.07 o 
  -9   2   7      173.80      173.28     11.32 o 
  -8   2   7       12.55       12.87      7.95 o 
  -7   2   7       79.13      106.65      9.24 o 
  -6   2   7        3.99        3.50      2.88 o 
  -5   2   7       79.28       85.92      5.63 o 
  -4   2   7     1062.71     1125.92     25.10 o 
  -3   2   7       62.94       65.49      3.48 o 
  -2   2   7       62.72       64.00      2.84 o 
  -1   2   7     3284.72     3636.29     39.37 o 
   0   2   7        4.92       11.61      2.37 o 
   1   2   7     1068.59     1081.97     28.74 o 
   2   2   7      703.65      676.00     11.87 o 
   3   2   7      363.85      352.54      9.25 o 
   4   2   7       12.01        4.37      2.18 o 
   5   2   7       13.49        7.12      2.96 o 
   6   2   7       17.41       16.02      4.05 o 
   7   2   7       50.26       47.24      6.55 o 
   8   2   7      883.33      832.18     28.19 o 
   9   2   7      193.41      174.01     11.69 o 
  10   2   7      137.92      135.59     10.62 o 
  11   2   7        7.47        8.11     23.82 o 
 -10   3   7        2.51        2.20      4.52 o 
  -9   3   7       38.20       42.09     26.27 o 
  -8   3   7      240.01      231.73     10.85 o 
  -7   3   7       36.91       44.52      7.63 o 
  -6   3   7      986.53      922.43     39.71 o 
  -5   3   7      185.37      169.94      6.76 o 
  -4   3   7       15.57       15.38      4.59 o 
  -3   3   7       31.79       27.59      2.81 o 
  -2   3   7      158.43      138.15      5.33 o 
  -1   3   7       36.45       30.83      1.85 o 
   0   3   7      216.93      224.93      5.54 o 
   1   3   7       88.63      114.12      3.09 o 
   2   3   7     1823.25     2177.14     39.92 o 
   3   3   7       58.01       55.42      6.46 o 
   4   3   7      305.08      410.05     21.35 o 
   5   3   7       22.70       29.71      3.15 o 
   6   3   7       48.30       54.26      3.42 o 
   7   3   7       29.46       25.89     10.04 o 
   8   3   7        9.80        4.83      3.43 o 
   9   3   7       14.11       17.24      9.88 o 
  10   3   7       86.63       70.10      6.64 o 
  11   3   7        1.04        0.83      8.83 o 
 -10   4   7       13.39        9.61     11.92 o 
  -9   4   7        1.46        2.15      4.33 o 
  -8   4   7       40.93       31.71     21.40 o 
  -7   4   7       46.76       37.56      7.78 o 
  -6   4   7      279.25      277.82     18.03 o 
  -5   4   7      392.98      391.63     11.36 o 
  -4   4   7       63.06       57.79      3.51 o 
  -3   4   7      111.32      101.60      4.32 o 
  -2   4   7        0.72        0.57      0.82 o 
  -1   4   7     1511.57     1652.06     18.25 o 
   0   4   7        1.20        2.83      1.11 o 
   1   4   7      488.50      497.80     10.94 o 
   2   4   7      268.08      236.54      9.58 o 
   3   4   7      233.54      264.49     14.18 o 
   4   4   7      218.06      190.05     10.33 o 
   5   4   7      310.60      323.10      9.61 o 
   6   4   7       20.33       20.63      5.09 o 
   7   4   7      305.11      286.06     11.91 o 
   8   4   7       91.62       85.10      6.40 o 
   9   4   7      102.91      112.45      8.74 o 
  10   4   7        2.65        3.22      6.10 o 
  11   4   7        7.71       10.37      9.95 o 
  -9   5   7       74.80       88.81     13.06 o 
  -8   5   7      176.78      221.28     18.02 o 
  -7   5   7      385.41      371.16     22.74 o 
  -6   5   7      274.17      231.23     21.30 o 
  -5   5   7       25.15       13.14      8.52 o 
  -4   5   7      501.36      566.96     22.35 o 
  -3   5   7      267.09      253.94     13.59 o 
  -2   5   7      101.61       97.72      9.26 o 
  -1   5   7      612.94      605.21     11.19 o 
   0   5   7      176.59      170.05      4.93 o 
   1   5   7      318.88      315.37      9.16 o 
   2   5   7      512.32      496.89      9.91 o 
   3   5   7      373.48      358.00     18.49 o 
   4   5   7      320.25      337.80     17.70 o 
   5   5   7        0.85        0.77      0.84 o 
   6   5   7      814.44      707.50     25.50 o 
   7   5   7      203.33      176.00      7.47 o 
   8   5   7      340.34      301.20     10.08 o 
   9   5   7        0.14        0.24      2.97 o 
  10   5   7        0.00        2.65      6.36 o 
  11   5   7        5.51        7.64     10.04 o 
  -9   6   7        0.53        2.71      6.99 o 
  -8   6   7       11.41       19.82     17.93 o 
  -7   6   7        2.63        5.39      5.94 o 
  -6   6   7      104.41       91.57     12.30 o 
  -5   6   7      234.73      190.08     17.37 o 
  -4   6   7     1197.09     1211.37     39.02 o 
  -3   6   7      399.05      384.40     26.32 o 
  -2   6   7      120.08      125.73     10.77 o 
  -1   6   7        7.41        8.91      1.14 o 
   0   6   7       14.93       12.01      4.02 o 
   1   6   7       81.95       79.44      3.52 o 
   2   6   7      494.47      515.05     10.24 o 
   3   6   7      192.20      214.69      6.35 o 
   4   6   7     1609.76     1609.25     84.96 o 
   5   6   7     1377.52     1436.66     27.89 o 
   6   6   7      149.71      137.98      5.35 o 
   7   6   7      172.28      133.36     11.95 o 
   8   6   7       67.33       77.10      9.02 o 
   9   6   7        6.88        7.07     11.81 o 
  10   6   7       43.07       37.90     39.23 o 
  11   6   7        9.97       10.91     12.30 o 
  -8   7   7      256.96      337.66     25.79 o 
  -7   7   7      241.22      231.39     19.95 o 
  -6   7   7      157.80      156.58     25.10 o 
  -5   7   7       18.26       12.26     10.39 o 
  -4   7   7       13.01       16.80     12.74 o 
  -3   7   7      288.42      324.14     18.69 o 
  -2   7   7        7.65       10.94      6.80 o 
  -1   7   7      752.26      732.64     28.70 o 
   0   7   7       21.83       18.71      3.72 o 
   1   7   7       78.66       77.62      3.44 o 
   2   7   7      203.03      179.56      6.21 o 
   3   7   7      337.95      363.78     10.92 o 
   4   7   7      137.80      131.66      4.37 o 
   5   7   7        3.17        3.59      1.20 o 
   6   7   7        7.71        9.91      6.15 o 
   7   7   7       39.65       48.70      7.78 o 
   8   7   7        0.53        0.73      4.92 o 
   9   7   7        0.03        0.05      9.54 o 
  10   7   7        3.53        8.00     14.06 o 
  -8   8   7       28.12       32.79     26.18 o 
  -7   8   7      175.77      220.58     19.08 o 
  -6   8   7        4.44        6.04      6.01 o 
  -5   8   7      260.61      289.52     24.13 o 
  -4   8   7       54.41       33.18     26.59 o 
  -3   8   7       99.65      100.08     12.61 o 
  -2   8   7        0.07        2.58      6.24 o 
  -1   8   7      560.76      568.11     21.06 o 
   0   8   7       22.37       21.88      4.04 o 
   1   8   7      456.69      448.61     15.75 o 
   2   8   7      713.12      734.42     17.75 o 
   3   8   7       99.33       91.85      4.06 o 
   4   8   7       12.91        5.60      3.22 o 
   5   8   7      288.75      293.50     15.68 o 
   6   8   7      146.96      165.46     11.23 o 
   7   8   7      372.99      371.14     23.89 o 
   8   8   7       12.00       15.64     18.43 o 
   9   8   7       16.49       12.23      8.79 o 
  10   8   7       75.06       97.81     18.34 o 
  -7   9   7       69.04       64.58     15.27 o 
  -6   9   7      156.10      181.19     21.54 o 
  -5   9   7        1.16        3.01      5.70 o 
  -4   9   7       17.45       16.49     11.14 o 
  -3   9   7       14.93       23.49      9.64 o 
  -2   9   7       22.79       22.27     14.48 o 
  -1   9   7      179.75      171.57     14.88 o 
   0   9   7      119.68      107.71      5.19 o 
   1   9   7      466.47      447.33     28.79 o 
   2   9   7      230.66      222.62     11.27 o 
   3   9   7      499.20      475.42     16.39 o 
   4   9   7        4.96       10.18      4.91 o 
   5   9   7       28.80       25.17     18.17 o 
   6   9   7        0.23        0.91      3.13 o 
   7   9   7       10.48        9.84     12.21 o 
   8   9   7       64.65       74.66     17.37 o 
   9   9   7       87.37       83.45     14.85 o 
  -6  10   7       17.10       16.00     21.25 o 
  -5  10   7      101.59       97.34     18.92 o 
  -4  10   7       29.23       19.21     14.64 o 
  -3  10   7        7.01        5.01      6.48 o 
  -2  10   7       40.60       48.21     10.34 o 
  -1  10   7       13.05        9.05      7.18 o 
   0  10   7       50.19       37.35     19.04 o 
   1  10   7       75.64       78.19      5.74 o 
   2  10   7       89.80       80.60      6.16 o 
   3  10   7        1.80        1.06      2.00 o 
   4  10   7        8.71       12.75      9.74 o 
   5  10   7        6.35        7.54      6.63 o 
   6  10   7        0.59        2.71      4.68 o 
   7  10   7      370.28      417.94     35.10 o 
   8  10   7       38.00       28.71     47.18 o 
   9  10   7        0.37        0.86      5.08 o 
  -5  11   7       52.44       61.68     18.38 o 
  -4  11   7       42.66       30.45     37.48 o 
  -3  11   7        6.57        6.78      6.31 o 
  -2  11   7       38.61       26.37     20.62 o 
  -1  11   7       11.55       17.43     11.26 o 
   0  11   7      288.26      276.74     15.26 o 
   1  11   7       23.37       16.20      8.96 o 
   2  11   7      261.67      239.70      9.85 o 
   3  11   7       17.06       10.64      9.12 o 
   4  11   7      279.32      281.11     16.78 o 
   5  11   7        9.25        6.40      5.44 o 
   6  11   7       34.25       22.84     29.48 o 
   7  11   7       53.96       62.95     12.52 o 
   8  11   7      269.85      317.98     34.39 o 
  -4  12   7        0.09        4.10      4.85 o 
  -3  12   7        0.79        5.12      6.03 o 
  -2  12   7        0.09        3.24      4.08 o 
  -1  12   7       81.84       65.67      9.81 o 
   0  12   7        0.01        1.26      4.05 o 
   1  12   7       62.41       57.04     44.98 o 
   3  12   7       34.80       33.29     36.55 o 
   4  12   7       42.99       44.95      8.32 o 
   5  12   7      111.51      115.70     13.94 o 
   6  12   7        0.14        3.11      7.11 o 
   7  12   7       99.11      125.93     18.99 o 
  -2  13   7        7.85        9.89     11.66 o 
  -1  13   7        4.35        3.68      4.02 o 
   0  13   7       26.48       26.39     36.24 o 
   1  13   7       15.39        9.05     18.11 o 
   2  13   7       96.40       88.06     28.02 o 
   3  13   7       79.43       84.73     16.97 o 
  -3 -13   8       20.44       10.62     17.92 o 
  -2 -13   8      171.58      177.36     23.18 o 
  -1 -13   8        0.00       -1.15      5.74 o 
   0 -13   8        2.19        2.95      3.80 o 
   1 -13   8        6.92        5.02      7.46 o 
  -5 -12   8       33.47       22.79     29.89 o 
  -4 -12   8        3.41        4.11      8.46 o 
  -3 -12   8       47.17       43.94     11.78 o 
  -2 -12   8       16.27       19.35     15.47 o 
  -1 -12   8       20.99       11.34     11.31 o 
   0 -12   8        3.09        1.71      4.95 o 
   1 -12   8       94.99       99.91     12.65 o 
   2 -12   8        0.10        0.96      3.28 o 
   3 -12   8        0.16        2.15      4.39 o 
   4 -12   8       65.99       89.46     16.38 o 
  -7 -11   8       44.20       39.61     30.17 o 
  -6 -11   8       51.77       39.68     36.18 o 
  -5 -11   8       13.80       10.46     11.19 o 
  -4 -11   8       16.68       14.32     10.52 o 
  -3 -11   8        3.62        2.42      6.12 o 
  -2 -11   8       92.69       80.12      9.71 o 
  -1 -11   8        9.95        8.89      9.00 o 
   0 -11   8       88.37       69.97     12.58 o 
   1 -11   8       85.00       72.08      8.70 o 
   2 -11   8       23.59       20.42     11.72 o 
   3 -11   8       35.46       42.61      9.36 o 
   4 -11   8        7.09        5.86      6.99 o 
   5 -11   8       23.68       15.53     12.24 o 
  -8 -10   8      101.32       97.69     27.15 o 
  -7 -10   8        0.58        0.32      5.74 o 
  -6 -10   8       18.28        8.94     10.87 o 
  -5 -10   8       64.39       69.07     14.58 o 
  -4 -10   8        1.45        4.80      4.04 o 
  -3 -10   8       24.90       29.69     16.32 o 
  -2 -10   8        6.53        7.60      7.13 o 
  -1 -10   8       14.77       13.71      9.72 o 
   0 -10   8       16.06       13.67      9.68 o 
   1 -10   8       12.90       10.46      8.17 o 
   2 -10   8        8.51        8.58      8.42 o 
   3 -10   8       26.82       20.44     11.31 o 
   4 -10   8        0.03        0.35      2.51 o 
   5 -10   8       60.99       64.04      8.04 o 
   6 -10   8        0.39        5.16      5.24 o 
  -8  -9   8      108.62      107.66     12.93 o 
  -7  -9   8      230.43      260.85     20.72 o 
  -6  -9   8       57.76       49.47     14.74 o 
  -5  -9   8        9.04        9.31      9.83 o 
  -4  -9   8      119.41      119.22     15.67 o 
  -3  -9   8        3.52        2.47      3.06 o 
  -2  -9   8       49.62       52.00      9.82 o 
  -1  -9   8       34.52       29.82     15.27 o 
   0  -9   8       75.93       73.61      9.04 o 
   1  -9   8       59.08       56.78     10.49 o 
   2  -9   8       14.70       14.24      8.24 o 
   3  -9   8        0.74        1.36      2.99 o 
   4  -9   8        8.55        7.58      3.96 o 
   5  -9   8        0.41        3.13      5.47 o 
   6  -9   8       13.69        8.64      6.25 o 
   7  -9   8        5.53        7.15      6.76 o 
  -9  -8   8      106.12       98.07     12.40 o 
  -8  -8   8       52.07       62.69     15.44 o 
  -7  -8   8        0.46        5.34      5.99 o 
  -6  -8   8       50.44       61.18     12.28 o 
  -5  -8   8      349.66      359.81     25.13 o 
  -4  -8   8        0.79        1.57      1.74 o 
  -3  -8   8       10.09       11.13      6.31 o 
  -2  -8   8        0.00        3.14      4.57 o 
  -1  -8   8      109.65       92.85      8.05 o 
   0  -8   8        7.01        8.46      5.34 o 
   1  -8   8       77.14       78.43      8.74 o 
   2  -8   8      246.01      232.04     24.32 o 
   3  -8   8      263.09      247.48     13.31 o 
   4  -8   8       46.38       50.21      8.72 o 
   5  -8   8        4.35        3.66      5.10 o 
   6  -8   8        0.97        2.92      4.41 o 
   7  -8   8       14.36       14.18     11.96 o 
   8  -8   8       33.66       32.74     29.88 o 
  -9  -7   8        5.66        8.65      6.61 o 
  -8  -7   8        0.00        2.27      4.12 o 
  -7  -7   8        7.80        7.02      3.59 o 
  -6  -7   8       69.00       79.19     13.31 o 
  -5  -7   8       11.72        7.01      4.37 o 
  -4  -7   8      172.20      186.23      7.36 o 
  -3  -7   8      215.37      210.02     16.25 o 
  -2  -7   8      105.98      137.81      9.41 o 
  -1  -7   8      535.25      502.24     18.71 o 
   0  -7   8        7.23       11.03      5.87 o 
   1  -7   8       62.67       53.52     20.52 o 
   2  -7   8       54.00       48.50     15.53 o 
   3  -7   8      878.15      940.89     29.57 o 
   4  -7   8       76.27       91.73      8.93 o 
   5  -7   8      209.95      209.02     11.82 o 
   6  -7   8        0.11        2.47      3.11 o 
   7  -7   8      178.30      166.69     14.65 o 
   8  -7   8      148.59      128.34     12.56 o 
   9  -7   8      599.72      635.13     42.75 o 
 -10  -6   8        0.16        1.54      4.01 o 
  -9  -6   8       74.31       83.90     14.99 o 
  -8  -6   8        8.49       11.15      8.15 o 
  -7  -6   8       63.57       69.63      9.89 o 
  -6  -6   8       59.07       69.57     32.79 o 
  -5  -6   8       71.24       69.14      8.52 o 
  -4  -6   8       21.25       22.80      3.07 o 
  -3  -6   8       23.84       23.15      4.58 o 
  -2  -6   8      347.55      308.12     12.14 o 
  -1  -6   8      751.81      785.17     27.39 o 
   0  -6   8      153.58      164.86     12.71 o 
   1  -6   8      371.30      356.63     15.38 o 
   2  -6   8      203.35      173.28     11.35 o 
   3  -6   8       37.51       46.46     18.71 o 
   4  -6   8      161.24      169.69     13.94 o 
   5  -6   8      187.35      198.12     14.28 o 
   6  -6   8       22.08       18.08     10.90 o 
   7  -6   8      702.29      734.91     25.98 o 
   8  -6   8      133.42      133.66     14.27 o 
   9  -6   8       60.45       34.86     26.65 o 
 -10  -5   8        8.43        6.44      9.05 o 
  -9  -5   8      111.32      106.68     18.30 o 
  -8  -5   8       87.33      102.33     11.70 o 
  -7  -5   8        3.43        2.87      4.62 o 
  -6  -5   8       11.59       12.51      8.12 o 
  -5  -5   8      121.14      116.10      5.90 o 
  -4  -5   8        1.39        2.81      1.48 o 
  -3  -5   8      206.30      178.77      6.93 o 
  -2  -5   8       32.73       33.85      5.12 o 
  -1  -5   8     1535.62     1763.55     51.99 o 
   0  -5   8       16.34       25.81     10.53 o 
   1  -5   8     1791.44     1826.00     26.11 o 
   2  -5   8       48.45       47.27      9.18 o 
   3  -5   8      112.13      132.00      8.35 o 
   4  -5   8     1060.50     1111.99     28.26 o 
   5  -5   8        2.86        2.08      2.36 o 
   6  -5   8        0.27        2.50      4.05 o 
   7  -5   8        6.88        8.01      4.36 o 
   8  -5   8       15.82       13.72      8.10 o 
   9  -5   8       16.70        6.71      5.54 o 
  10  -5   8        7.77        4.30      6.35 o 
 -10  -4   8        6.50        4.18      6.41 o 
  -9  -4   8       36.47       44.36     11.23 o 
  -8  -4   8       41.84       38.62     20.74 o 
  -7  -4   8        6.46        9.41      4.90 o 
  -6  -4   8        1.14        1.56      1.81 o 
  -5  -4   8       13.74        7.53      3.39 o 
  -4  -4   8      423.09      413.35     12.67 o 
  -3  -4   8       56.58       43.27      6.12 o 
  -2  -4   8       49.56       34.96      8.55 o 
  -1  -4   8      631.51      653.82     17.06 o 
   0  -4   8     6876.54     6997.92    108.70 o 
   1  -4   8     5624.00     6227.87    222.28 o 
   2  -4   8     1387.72     1499.38     24.46 o 
   3  -4   8       14.08       13.14      5.19 o 
   4  -4   8       56.47       41.23     14.98 o 
   5  -4   8      778.92      757.73     22.17 o 
   6  -4   8        3.42        5.54      4.01 o 
   7  -4   8       57.61       64.91     20.74 o 
   8  -4   8      412.94      457.05     18.90 o 
   9  -4   8       68.79       57.20     14.07 o 
  10  -4   8      102.10      110.79     11.10 o 
 -10  -3   8       76.68       76.14     11.42 o 
  -9  -3   8       23.66       16.64     15.13 o 
  -8  -3   8      488.97      504.71     28.20 o 
  -7  -3   8      369.57      366.49     14.14 o 
  -6  -3   8      708.30      675.13     54.63 o 
  -5  -3   8      175.95      176.77      6.45 o 
  -4  -3   8       29.93       39.81      4.67 o 
  -3  -3   8        7.83       12.73      4.35 o 
  -2  -3   8      743.48      739.85     15.76 o 
  -1  -3   8      875.73      826.36     21.91 o 
   0  -3   8        3.42        2.23      2.71 o 
   1  -3   8     4235.66     4273.18    175.78 o 
   2  -3   8       16.50       21.59      8.40 o 
   3  -3   8      651.54      684.37     19.60 o 
   4  -3   8      499.15      542.25     16.74 o 
   5  -3   8       36.99       39.52     17.87 o 
   6  -3   8        9.82        8.98      4.46 o 
   7  -3   8      374.69      363.55     18.32 o 
   8  -3   8      110.18      121.87      9.97 o 
   9  -3   8      204.16      214.10     14.79 o 
  10  -3   8        0.20        1.27      3.64 o 
 -10  -2   8      228.15      225.06     17.88 o 
  -9  -2   8        0.72        3.01      4.81 o 
  -8  -2   8      168.46      168.58     13.83 o 
  -7  -2   8       36.80       30.79      6.52 o 
  -6  -2   8      124.24      134.84      6.72 o 
  -5  -2   8      380.53      362.14     12.68 o 
  -4  -2   8     1325.28     1425.69     24.54 o 
  -3  -2   8      995.59     1025.37     15.65 o 
  -2  -2   8       69.87       60.16      3.97 o 
  -1  -2   8     2592.09     2682.75     26.56 o 
   0  -2   8       10.00        9.96      3.26 o 
   1  -2   8     1018.91     1075.69     15.85 o 
   2  -2   8       44.42       26.80      7.29 o 
   3  -2   8      225.89      206.61     10.70 o 
   4  -2   8       44.93       48.41      7.16 o 
   5  -2   8       71.13       78.36     11.72 o 
   6  -2   8        3.34        2.20      2.79 o 
   7  -2   8       38.18       47.89     19.39 o 
   8  -2   8      296.58      291.63     13.65 o 
   9  -2   8        1.76        4.08      3.81 o 
  10  -2   8        8.72       12.73      7.67 o 
  11  -2   8      222.43      234.33     15.72 o 
 -10  -1   8      195.30      202.26     14.58 o 
  -9  -1   8      531.60      502.86     21.77 o 
  -8  -1   8       14.67        6.64      4.95 o 
  -7  -1   8      489.88      476.61     18.18 o 
  -6  -1   8      156.46      163.19      9.07 o 
  -5  -1   8      106.54      123.99      5.58 o 
  -4  -1   8     1959.82     2069.49     58.31 o 
  -3  -1   8      708.40      775.31     16.60 o 
  -2  -1   8      318.28      317.09     10.21 o 
  -1  -1   8      162.00      149.17      4.93 o 
   0  -1   8       57.04       57.26      3.54 o 
   1  -1   8      438.70      454.04     12.39 o 
   2  -1   8      211.88      170.94      6.80 o 
   3  -1   8       63.51       60.75      4.38 o 
   4  -1   8      795.01      779.51     23.14 o 
   5  -1   8      284.32      299.31     13.34 o 
   6  -1   8        5.79        4.00      2.77 o 
   7  -1   8      361.37      401.83     16.97 o 
   8  -1   8        0.72        1.46      4.32 o 
   9  -1   8        3.82        7.18      4.08 o 
  10  -1   8        1.03        1.39      2.62 o 
  11  -1   8      113.78      110.60     10.79 o 
 -10   0   8        9.70       11.93      9.09 o 
  -9   0   8      150.50      130.51     12.30 o 
  -8   0   8      326.09      320.53     14.46 o 
  -7   0   8        2.40        3.29      3.25 o 
  -6   0   8      278.91      269.24     16.66 o 
  -5   0   8       70.92       78.70      8.78 o 
  -4   0   8       70.11       80.85      6.52 o 
  -3   0   8       14.40       14.81      4.45 o 
  -2   0   8      619.21      655.93     13.17 o 
  -1   0   8      290.86      276.19      6.68 o 
   0   0   8     1410.15     1382.98     13.61 o 
   1   0   8       21.04       24.04      2.26 o 
   2   0   8     3256.11     3356.47    115.44 o 
   3   0   8       33.95       29.47      3.76 o 
   4   0   8      490.01      485.95     12.14 o 
   5   0   8      229.25      246.66     11.53 o 
   6   0   8        0.13        1.84      2.35 o 
   7   0   8       32.59       36.79     13.67 o 
   8   0   8        3.35        3.95      3.33 o 
   9   0   8      218.15      197.63     12.38 o 
  10   0   8        5.11       13.54      6.56 o 
  11   0   8       61.86       58.28      8.40 o 
 -10   1   8        2.67       -0.33      8.99 o 
  -9   1   8       91.55      113.24      8.79 o 
  -8   1   8       26.69       23.75     12.62 o 
  -7   1   8      116.82      120.79      9.65 o 
  -6   1   8       14.81       21.31     11.26 o 
  -5   1   8        2.22        3.81      2.46 o 
  -4   1   8      366.73      345.35     11.22 o 
  -3   1   8      460.03      480.47     11.80 o 
  -2   1   8       33.31       37.92      3.51 o 
  -1   1   8       10.09       20.07      5.29 o 
   0   1   8      879.50      857.31     10.30 o 
   1   1   8      194.45      165.70      5.21 o 
   2   1   8      553.88      464.48     16.93 o 
   3   1   8       46.94       54.27      2.88 o 
   4   1   8       94.98       79.10      4.29 o 
   5   1   8     1508.49     1506.39     28.65 o 
   6   1   8       20.86       27.30      7.28 o 
   7   1   8      708.73      660.56     19.04 o 
   8   1   8        0.12        2.98      2.62 o 
   9   1   8        4.06        1.69      3.13 o 
  10   1   8      244.78      222.04     14.05 o 
  11   1   8       41.56       31.04     19.46 o 
 -10   2   8       41.46       52.29     14.13 o 
  -9   2   8        0.06        1.78      4.61 o 
  -8   2   8        7.09        4.40      3.37 o 
  -7   2   8        2.83        3.17      3.84 o 
  -6   2   8      625.59      654.75     17.38 o 
  -5   2   8       18.45       15.71      5.12 o 
  -4   2   8      376.79      377.89     11.94 o 
  -3   2   8       65.90       57.29      3.40 o 
  -2   2   8      468.36      486.47     10.77 o 
  -1   2   8      253.25      233.49      6.69 o 
   0   2   8      159.01      190.25      5.54 o 
   1   2   8       29.24       31.60      2.11 o 
   2   2   8     7333.23     6547.30    480.99 o 
   3   2   8      121.40      135.21      5.17 o 
   4   2   8       31.27       39.67      3.69 o 
   5   2   8      304.53      150.61     58.94 o 
   6   2   8        9.87       12.08      4.47 o 
   7   2   8      960.55      923.77     39.86 o 
   8   2   8        0.01        1.32      3.29 o 
   9   2   8      264.06      253.86     12.82 o 
  10   2   8       40.84       40.86      7.85 o 
  11   2   8       23.17       24.69     38.80 o 
 -10   3   8        4.32        6.14      6.56 o 
  -9   3   8        7.53        8.13      8.35 o 
  -8   3   8       21.66       22.39     16.63 o 
  -7   3   8       51.48       46.19     14.17 o 
  -6   3   8       88.69       83.75      7.11 o 
  -5   3   8     1114.34     1078.71     31.52 o 
  -4   3   8       68.71       69.02      4.65 o 
  -3   3   8      599.71      633.46     14.50 o 
  -2   3   8       38.43       34.91      2.64 o 
  -1   3   8      961.24     1080.48     29.03 o 
   0   3   8     1154.53     1218.98     16.84 o 
   1   3   8     2715.31     3196.16     84.51 o 
   2   3   8     2182.93     2520.60     72.13 o 
   3   3   8      378.16      361.07     16.14 o 
   4   3   8      496.81      540.83     11.06 o 
   5   3   8       28.17        9.21      4.32 o 
   6   3   8      307.35      281.39     13.99 o 
   7   3   8       45.19       44.73     11.24 o 
   8   3   8      242.74      257.60     10.83 o 
   9   3   8       57.10       42.09     14.00 o 
  10   3   8        0.00       -0.48      4.79 o 
  11   3   8       94.50      105.62     17.57 o 
 -10   4   8        2.86        1.89      4.57 o 
  -9   4   8       20.29       20.12     15.82 o 
  -8   4   8        2.44        3.13      6.02 o 
  -7   4   8       27.96       15.12      7.39 o 
  -6   4   8       21.11       10.74      5.31 o 
  -5   4   8      179.50      172.52      7.82 o 
  -4   4   8      538.20      505.11     18.67 o 
  -3   4   8       99.93       89.86      4.21 o 
  -2   4   8      565.06      517.03     11.42 o 
  -1   4   8     1340.97     1477.49     80.37 o 
   0   4   8     2424.98     2498.49     59.30 o 
   1   4   8     1564.56     1688.40     42.42 o 
   2   4   8      552.63      510.13     17.99 o 
   3   4   8      419.54      421.18     18.63 o 
   4   4   8     1333.50     1412.33     35.72 o 
   5   4   8       30.34       25.83      4.20 o 
   6   4   8       53.29       53.59      3.43 o 
   7   4   8      141.67      120.90      8.65 o 
   8   4   8       67.12       58.54      5.55 o 
   9   4   8      170.21      174.29     12.27 o 
  10   4   8        4.16        6.55     11.83 o 
  11   4   8        9.99       11.92     20.21 o 
  -9   5   8        7.16        8.78     10.05 o 
  -8   5   8       11.10       13.56     14.80 o 
  -7   5   8      216.12      186.98     19.84 o 
  -6   5   8       67.95       55.43     25.22 o 
  -5   5   8      272.96      246.75     16.24 o 
  -4   5   8     2131.09     2159.02     93.39 o 
  -3   5   8      394.73      367.44     18.99 o 
  -2   5   8       55.16       50.34      8.67 o 
  -1   5   8      197.49      208.46      7.62 o 
   0   5   8       84.91       94.37      3.94 o 
   1   5   8       23.98       18.00      2.98 o 
   2   5   8      698.83      656.81     27.37 o 
   3   5   8       13.96       17.67      7.98 o 
   4   5   8      495.29      492.26     22.15 o 
   5   5   8       55.81       72.55      8.06 o 
   6   5   8      441.74      390.42     18.32 o 
   7   5   8      579.40      524.31     18.38 o 
   8   5   8      187.95      182.94     11.60 o 
   9   5   8       27.15       21.61     14.93 o 
  10   5   8      165.82      173.19     21.70 o 
  11   5   8      165.72      218.26     26.66 o 
  -9   6   8        5.18        8.66      8.53 o 
  -8   6   8       34.19       14.81     19.08 o 
  -7   6   8        7.20       18.05     14.93 o 
  -6   6   8      219.77      211.29     17.31 o 
  -5   6   8      104.60      108.51     16.23 o 
  -4   6   8      441.25      452.72     24.09 o 
  -3   6   8     1496.07     1542.39     56.47 o 
  -2   6   8      583.41      624.62     27.52 o 
  -1   6   8      552.38      579.80     15.30 o 
   0   6   8       85.42       97.14      4.16 o 
   1   6   8      307.00      292.34      8.04 o 
   2   6   8      226.90      238.80      7.26 o 
   3   6   8      692.31      662.70     25.93 o 
   4   6   8     1165.02     1210.45     41.62 o 
   5   6   8      516.44      509.53     25.29 o 
   6   6   8      571.58      569.90     36.00 o 
   7   6   8      316.24      295.60     14.07 o 
   8   6   8       79.61      107.52      9.28 o 
   9   6   8        7.76        8.41      6.74 o 
  10   6   8        0.73        4.23     10.60 o 
  -8   7   8       14.18       11.24      8.16 o 
  -7   7   8       54.84       48.69     38.71 o 
  -6   7   8       70.07       61.67     12.79 o 
  -5   7   8      281.61      301.65     18.74 o 
  -4   7   8      405.23      424.32     22.63 o 
  -3   7   8      159.94      157.26     11.71 o 
  -2   7   8      495.35      487.81     24.55 o 
  -1   7   8      242.90      228.72     12.98 o 
   0   7   8     1037.37      975.71     23.53 o 
   1   7   8      143.79      134.22      4.53 o 
   2   7   8       60.86       54.56      3.38 o 
   3   7   8      311.73      330.36      9.01 o 
   4   7   8      579.46      666.10     23.10 o 
   5   7   8      143.18      148.51     10.36 o 
   6   7   8       69.04       80.20     18.03 o 
   7   7   8       24.23       28.38     17.39 o 
   8   7   8       14.91        8.12     10.10 o 
   9   7   8      153.86      146.54     19.38 o 
  10   7   8       66.89       85.83     17.84 o 
  -8   8   8       13.71       16.09     21.99 o 
  -7   8   8        9.84        8.37     10.32 o 
  -6   8   8        4.73        5.49      8.97 o 
  -5   8   8      134.68      148.79     15.70 o 
  -4   8   8       42.58       30.87     21.43 o 
  -3   8   8       26.97       33.74     16.10 o 
  -2   8   8       58.71       42.41     19.95 o 
  -1   8   8      146.52      137.73     10.93 o 
   0   8   8        1.98        2.55      1.33 o 
   1   8   8      356.60      317.12     10.98 o 
   2   8   8      123.61      126.51      5.52 o 
   3   8   8     1415.29     1476.42     30.24 o 
   4   8   8      151.55      159.62     11.69 o 
   5   8   8       28.77       24.76      9.92 o 
   6   8   8       35.66       44.26     18.01 o 
   7   8   8       12.95        8.21      6.42 o 
   8   8   8       21.88       23.79     27.18 o 
   9   8   8      141.97      208.03     21.84 o 
  10   8   8        0.01        4.00      7.67 o 
  -7   9   8        2.66        2.05      6.04 o 
  -6   9   8       22.68       17.89     12.92 o 
  -5   9   8       47.93       35.85     36.50 o 
  -4   9   8        1.59        6.79      8.02 o 
  -3   9   8        7.22        7.19      4.82 o 
  -2   9   8       71.02       69.64     10.11 o 
  -1   9   8      104.12       93.07     10.07 o 
   0   9   8      566.73      576.15     29.56 o 
   1   9   8       39.42       37.05      4.12 o 
   2   9   8       12.20       10.87      7.26 o 
   3   9   8      451.51      413.95     15.02 o 
   4   9   8      165.10      148.59     10.12 o 
   5   9   8       10.26        7.57      5.28 o 
   6   9   8       10.15       15.10      8.01 o 
   7   9   8        3.82        2.88      8.78 o 
   8   9   8       40.47       43.25     28.88 o 
   9   9   8       26.24       24.91     31.04 o 
  -6  10   8        3.25        5.44      6.23 o 
  -5  10   8      138.84      150.92     15.49 o 
  -4  10   8        6.14        9.61     12.57 o 
  -3  10   8      179.58      186.24     17.79 o 
  -2  10   8       11.53        6.30      6.90 o 
  -1  10   8      178.15      182.77     13.82 o 
   0  10   8        2.80        2.44      3.32 o 
   1  10   8      154.95      107.04      8.98 o 
   2  10   8       43.53       27.00      3.87 o 
   3  10   8      252.18      243.76     13.96 o 
   4  10   8        0.84        1.14      2.67 o 
   5  10   8        0.00        1.66      3.92 o 
   6  10   8       37.09       28.47     34.63 o 
   7  10   8       27.47       31.87     31.67 o 
   8  10   8      115.35      172.03     20.58 o 
   9  10   8       25.77       21.71     29.33 o 
  -5  11   8        2.34        3.18      6.02 o 
  -4  11   8      257.40      275.82     19.71 o 
  -3  11   8       75.99       85.46     15.46 o 
  -2  11   8       11.81       12.97     15.53 o 
  -1  11   8       70.84       62.15     10.84 o 
   0  11   8        4.94        6.19      4.60 o 
   1  11   8        0.36        3.26      2.63 o 
   2  11   8      134.35      113.60     17.41 o 
   3  11   8       31.16       29.90     18.88 o 
   4  11   8       25.38       23.80     12.62 o 
   5  11   8       12.25        7.49      9.25 o 
   6  11   8        2.66        1.48      7.00 o 
   7  11   8        0.36        3.85      6.95 o 
   8  11   8       43.85       46.48     51.01 o 
  -3  12   8       37.97       26.95     33.57 o 
  -2  12   8        2.19        5.13      5.06 o 
  -1  12   8       58.68       27.72     24.92 o 
   0  12   8      100.74       90.90     37.15 o 
   1  12   8        2.44        5.05      7.12 o 
   2  12   8        0.01       -0.85      6.72 o 
   3  12   8      252.86      302.37     25.05 o 
   4  12   8        7.29        3.66      7.12 o 
   5  12   8      270.21      286.47     23.16 o 
   6  12   8       16.23       11.84     16.04 o 
  -2  13   8        3.64        0.96      4.63 o 
  -1  13   8       30.24       22.62     44.03 o 
   0  13   8       48.30       32.99     43.14 o 
   1  13   8        0.83        1.72      6.69 o 
   2  13   8       33.86       17.78     31.99 o 
   3  13   8        5.89        4.79      5.68 o 
  -3 -13   9       11.66       14.98     13.27 o 
  -2 -13   9        0.21        5.07      9.44 o 
  -1 -13   9      155.34      141.86     16.67 o 
   0 -13   9        6.49        5.57      4.59 o 
   1 -13   9        6.86        4.58      3.78 o 
  -5 -12   9        0.50        1.98      5.17 o 
  -4 -12   9       36.98       28.63     22.60 o 
  -3 -12   9       25.92       23.11     21.56 o 
  -2 -12   9        9.60       10.45      8.66 o 
  -1 -12   9       72.11       78.55      9.65 o 
   0 -12   9        7.89        7.93      5.10 o 
   1 -12   9       18.61       16.25     15.21 o 
   2 -12   9        3.20        3.01      2.08 o 
   3 -12   9       26.15       24.32     20.11 o 
  -6 -11   9       10.92       11.25     14.09 o 
  -5 -11   9       13.79        8.97     10.93 o 
  -4 -11   9        0.02        3.64      3.90 o 
  -3 -11   9       53.19       52.37     27.61 o 
  -2 -11   9      182.01      170.41     16.55 o 
  -1 -11   9       96.58       91.00      9.97 o 
   0 -11   9       31.76       20.53     19.33 o 
   1 -11   9       62.27       69.34      9.88 o 
   2 -11   9       17.60       16.11     14.01 o 
   3 -11   9       75.33       87.80     11.21 o 
   4 -11   9        0.05        2.08      5.28 o 
   5 -11   9       24.96       16.89     12.11 o 
  -7 -10   9       47.00       46.13     12.75 o 
  -6 -10   9        6.44        8.47      5.87 o 
  -5 -10   9      117.74      109.32     14.95 o 
  -4 -10   9       10.66       12.29     12.58 o 
  -3 -10   9       11.78       15.23      7.28 o 
  -2 -10   9        0.48        0.73      3.36 o 
  -1 -10   9       48.26       42.61     17.26 o 
   0 -10   9        5.07        4.90      5.77 o 
   1 -10   9        1.47        2.98      5.31 o 
   2 -10   9       34.50       30.41      8.87 o 
   3 -10   9      273.42      288.83     16.07 o 
   4 -10   9       43.80       32.00     12.65 o 
   5 -10   9       43.01       31.28     22.66 o 
   6 -10   9       29.60       29.50     28.00 o 
  -8  -9   9        2.49        1.30      7.06 o 
  -7  -9   9        0.25        2.65      5.13 o 
  -6  -9   9       87.11       82.81     16.28 o 
  -5  -9   9        0.30        0.40      6.11 o 
  -4  -9   9       16.43       20.80     13.26 o 
  -3  -9   9       19.80       17.11     10.66 o 
  -2  -9   9        0.46        2.62      2.11 o 
  -1  -9   9       25.65       31.50     17.71 o 
   0  -9   9       88.40       84.96     10.75 o 
   1  -9   9       26.13       29.54     18.64 o 
   2  -9   9       22.53       23.28     11.13 o 
   3  -9   9       32.92       38.38     14.59 o 
   4  -9   9      186.34      178.60     12.54 o 
   5  -9   9       20.53       14.19      8.74 o 
   6  -9   9       53.18       48.34      9.89 o 
   7  -9   9       33.69       26.70     25.68 o 
  -9  -8   9       21.16       15.23     18.00 o 
  -8  -8   9        0.00        1.36      3.78 o 
  -7  -8   9        0.05        0.03      8.26 o 
  -6  -8   9      467.12      504.47     28.08 o 
  -5  -8   9        3.23        5.12      5.69 o 
  -4  -8   9       29.38       31.72     19.25 o 
  -3  -8   9       65.31       63.52      8.96 o 
  -2  -8   9       31.99       31.94     16.04 o 
  -1  -8   9       50.83       52.86      8.19 o 
   0  -8   9      123.60      124.34     11.72 o 
   1  -8   9        0.71        2.87      3.05 o 
   2  -8   9        3.59        5.89      3.96 o 
   3  -8   9      547.85      572.63     25.85 o 
   4  -8   9        0.04        1.49      3.96 o 
   5  -8   9       16.78       15.16     10.11 o 
   6  -8   9       58.02       54.56     27.26 o 
   7  -8   9      161.86      180.22     12.55 o 
   8  -8   9       12.73        4.42      8.15 o 
  -9  -7   9      124.47      125.89     15.77 o 
  -8  -7   9        2.23        1.76      4.08 o 
  -7  -7   9      221.46      242.53     17.76 o 
  -6  -7   9       22.27       13.89     10.26 o 
  -5  -7   9       27.70       27.91     15.56 o 
  -4  -7   9      474.70      496.68     15.78 o 
  -3  -7   9        9.01        7.67      4.01 o 
  -2  -7   9     1044.86     1120.85     25.14 o 
  -1  -7   9       76.61       74.69     12.41 o 
   0  -7   9      574.49      610.38     24.14 o 
   1  -7   9        0.00        1.62      3.65 o 
   2  -7   9      472.02      491.68     22.52 o 
   3  -7   9      466.60      476.30     19.86 o 
   4  -7   9      150.16      142.11     12.60 o 
   5  -7   9        2.12        2.85      2.94 o 
   6  -7   9       69.51       59.39     19.83 o 
   7  -7   9      603.12      636.10     31.61 o 
   8  -7   9      626.50      659.22     26.44 o 
 -10  -6   9      130.29      135.23     15.06 o 
  -9  -6   9        7.83       10.85      7.46 o 
  -8  -6   9       87.48       80.15     14.69 o 
  -7  -6   9       51.33       39.90     19.00 o 
  -6  -6   9      133.55      159.11     16.07 o 
  -5  -6   9       31.14       35.39     16.62 o 
  -4  -6   9        0.17        0.70      1.51 o 
  -3  -6   9       79.37      105.51     15.51 o 
  -2  -6   9      187.05      194.93     11.97 o 
  -1  -6   9        1.71        9.69      4.02 o 
   0  -6   9      535.88      518.83     26.03 o 
   1  -6   9       16.93       15.14      6.37 o 
   2  -6   9       70.62       79.89     10.04 o 
   3  -6   9       29.10       40.72     48.47 o 
   4  -6   9      365.90      340.87     16.01 o 
   5  -6   9       24.40       21.03      8.94 o 
   6  -6   9        4.75        5.04      4.12 o 
   7  -6   9       93.87      104.91     12.65 o 
   8  -6   9      222.34      247.67     15.55 o 
   9  -6   9        6.01       10.42      7.58 o 
 -10  -5   9        5.93        1.97      5.11 o 
  -9  -5   9      204.46      220.89     16.29 o 
  -8  -5   9       48.48       52.77     29.62 o 
  -7  -5   9        1.24        3.31      3.28 o 
  -6  -5   9      294.36      362.09     20.95 o 
  -5  -5   9       86.47       84.50      4.62 o 
  -4  -5   9      207.27      182.86      7.13 o 
  -3  -5   9      162.25      132.72      5.97 o 
  -2  -5   9      640.50      637.29     15.11 o 
  -1  -5   9      434.66      484.59     19.51 o 
   0  -5   9      417.90      471.37     18.36 o 
   1  -5   9      202.71      191.88     12.50 o 
   2  -5   9      149.32      156.53      9.52 o 
   3  -5   9      133.56      139.33     10.70 o 
   4  -5   9       16.38       17.89      9.09 o 
   5  -5   9       45.30       70.38     16.74 o 
   6  -5   9        7.00       12.16      5.37 o 
   7  -5   9       36.88       28.83     10.01 o 
   8  -5   9       21.74       13.34      7.70 o 
   9  -5   9       26.93       24.64     19.88 o 
 -10  -4   9        1.77        4.64      3.45 o 
  -9  -4   9        0.16        3.15      4.32 o 
  -8  -4   9      424.22      415.94     21.34 o 
  -7  -4   9      411.99      398.70     27.35 o 
  -6  -4   9      430.88      455.72     14.18 o 
  -5  -4   9      245.34      219.94      9.66 o 
  -4  -4   9      270.53      271.37      8.73 o 
  -3  -4   9      184.02      200.00      8.79 o 
  -2  -4   9       40.98       41.27     10.04 o 
  -1  -4   9     1215.87     1329.15     21.35 o 
   0  -4   9     1546.33     1584.34     29.97 o 
   1  -4   9      144.48      148.05      8.87 o 
   2  -4   9      255.92      278.55     13.80 o 
   3  -4   9       12.26        7.40      5.90 o 
   4  -4   9      305.07      315.16     15.17 o 
   5  -4   9      390.33      363.93     18.94 o 
   6  -4   9       15.30       16.99      8.26 o 
   7  -4   9        9.18       11.58      5.95 o 
   8  -4   9      102.77      124.24     13.35 o 
   9  -4   9       58.28       47.65      9.47 o 
  10  -4   9        9.45        5.53      5.57 o 
 -10  -3   9        0.11        2.74      6.71 o 
  -9  -3   9        0.00        2.98      4.58 o 
  -8  -3   9       11.22       11.72      9.73 o 
  -7  -3   9        0.01        0.75      1.73 o 
  -6  -3   9      281.80      282.27     14.29 o 
  -5  -3   9      407.96      384.89     12.42 o 
  -4  -3   9        5.72        3.95      1.76 o 
  -3  -3   9        1.42        5.68      2.61 o 
  -2  -3   9       13.29       21.19      7.54 o 
  -1  -3   9     1280.97     1317.68     20.88 o 
   0  -3   9      504.66      541.47     16.72 o 
   1  -3   9      106.18       85.06      6.65 o 
   2  -3   9      362.61      354.38     15.81 o 
   3  -3   9        6.28       24.02     18.74 o 
   4  -3   9      346.80      365.13     16.16 o 
   5  -3   9       91.85      106.89     11.69 o 
   6  -3   9      255.33      295.49     15.61 o 
   7  -3   9      450.06      494.50     20.69 o 
   8  -3   9       98.33       95.31     11.16 o 
   9  -3   9      481.05      489.45     32.65 o 
  10  -3   9        1.51        3.06      4.41 o 
 -10  -2   9        4.44        4.75      4.66 o 
  -9  -2   9       49.11       32.30     22.48 o 
  -8  -2   9      172.65      175.67     13.82 o 
  -7  -2   9        0.07        0.36      2.75 o 
  -6  -2   9        0.33        1.81      2.61 o 
  -5  -2   9      159.47      154.32      6.81 o 
  -4  -2   9      435.18      393.20     40.14 o 
  -3  -2   9      181.30      171.08      7.62 o 
  -2  -2   9     2233.02     2421.78     41.98 o 
  -1  -2   9       68.79       73.63      5.52 o 
   0  -2   9     1298.05     1328.74     20.37 o 
   1  -2   9      239.62      247.75     32.70 o 
   2  -2   9     1069.81     1136.50     18.98 o 
   3  -2   9     1259.87     1236.69    125.62 o 
   4  -2   9       90.16      103.25      9.44 o 
   5  -2   9      343.14      360.99     17.13 o 
   6  -2   9       45.99       57.09     21.03 o 
   7  -2   9        6.75        3.94      3.94 o 
   8  -2   9       39.60       38.60     17.83 o 
   9  -2   9       10.45        8.67      6.73 o 
  10  -2   9        8.48       12.00      7.87 o 
 -10  -1   9        0.09       -1.13      9.71 o 
  -9  -1   9      106.89      109.63     12.37 o 
  -8  -1   9       95.85       88.74      9.36 o 
  -7  -1   9       14.98       17.77      7.23 o 
  -6  -1   9      149.58      151.67      9.30 o 
  -5  -1   9       15.83       20.64      8.51 o 
  -4  -1   9       51.17       49.66      4.86 o 
  -3  -1   9      763.32      873.36     16.23 o 
  -2  -1   9      127.07      138.85      6.34 o 
  -1  -1   9     4086.72     4435.67     36.88 o 
   0  -1   9      910.89      933.77     29.36 o 
   1  -1   9      134.82      146.35      6.53 o 
   2  -1   9     1073.05     1042.35     22.68 o 
   3  -1   9      216.65      207.02      8.34 o 
   4  -1   9        2.57        6.15      3.41 o 
   5  -1   9      189.14      188.40      9.68 o 
   6  -1   9        1.64        3.21      3.40 o 
   7  -1   9      231.86      232.91     12.29 o 
   8  -1   9        0.16        3.85      3.28 o 
   9  -1   9        0.23        2.15      3.76 o 
  10  -1   9       22.50       14.93      9.23 o 
  11  -1   9        0.62        2.07      3.16 o 
 -10   0   9      180.49      172.45     13.88 o 
  -9   0   9       43.09       40.38     26.29 o 
  -8   0   9        0.26        4.13      3.08 o 
  -7   0   9       38.71       31.42     21.49 o 
  -6   0   9        3.70        3.26      2.07 o 
  -5   0   9      152.96      179.36      8.89 o 
  -4   0   9      567.70      623.08     18.08 o 
  -3   0   9        0.07        8.55     18.11 o 
  -2   0   9     4410.99     4850.15     40.06 o 
  -1   0   9      279.77      266.22      8.39 o 
   0   0   9     1771.54     1763.56     26.69 o 
   1   0   9      549.73      546.22     14.65 o 
   2   0   9        2.38        6.09      2.41 o 
   3   0   9        3.17        4.94      5.42 o 
   4   0   9      421.06      526.72     12.96 o 
   5   0   9       10.14       14.50      6.60 o 
   6   0   9      618.90      622.36     18.76 o 
   7   0   9        9.50        4.02      3.57 o 
   8   0   9     1128.92     1142.36     49.26 o 
   9   0   9      199.22      180.54     12.09 o 
  10   0   9       33.10       25.34     12.51 o 
  11   0   9       16.37        9.46     13.34 o 
 -10   1   9       59.54       67.57     50.40 o 
  -9   1   9        7.74        8.09      6.50 o 
  -8   1   9       10.54        5.48      4.89 o 
  -7   1   9       15.30       16.84      9.04 o 
  -6   1   9      203.41      180.69      9.15 o 
  -5   1   9      852.59      970.65     23.19 o 
  -4   1   9       23.41       38.86     10.98 o 
  -3   1   9       67.27       67.89      4.40 o 
  -2   1   9        5.16        8.20      2.92 o 
  -1   1   9      171.41      147.53      5.37 o 
   0   1   9     1124.38     1186.36     11.80 o 
   1   1   9      111.36      105.28      4.67 o 
   2   1   9       52.96       42.22      4.03 o 
   3   1   9      181.82      168.74      7.46 o 
   4   1   9        0.63        3.80      1.76 o 
   5   1   9      355.45      319.20     10.68 o 
   6   1   9      126.80      111.47      7.87 o 
   7   1   9       56.08       59.62      7.42 o 
   8   1   9        0.21        2.15      2.20 o 
   9   1   9       11.30        5.69      5.27 o 
  10   1   9       25.02       27.67     16.28 o 
  11   1   9      179.83      207.76     17.20 o 
 -10   2   9      145.51      178.61     25.39 o 
  -9   2   9       55.38       67.40     13.63 o 
  -8   2   9       44.73       31.72      6.48 o 
  -7   2   9       15.60       15.92      8.33 o 
  -6   2   9      185.83      197.06      9.30 o 
  -5   2   9      322.91      317.37     14.34 o 
  -4   2   9      222.78      238.41     11.88 o 
  -3   2   9        0.77        1.14      1.39 o 
  -2   2   9      236.00      246.85     12.17 o 
  -1   2   9      654.81      792.92     16.96 o 
   0   2   9      284.14      269.49      7.34 o 
   1   2   9       12.48       23.61      5.21 o 
   2   2   9      691.09      681.26     16.49 o 
   3   2   9        1.24        0.61      0.94 o 
   4   2   9       23.85       26.27      3.06 o 
   5   2   9       17.00       12.57      4.09 o 
   6   2   9       96.78      111.54      5.77 o 
   7   2   9      152.12      132.57      7.44 o 
   8   2   9      314.45      309.68     11.80 o 
   9   2   9       32.32       27.76      6.59 o 
  10   2   9        2.24        2.22      5.18 o 
  11   2   9        6.22        4.82      5.72 o 
 -10   3   9        9.52        5.23      5.28 o 
  -9   3   9        4.62        3.37      8.36 o 
  -8   3   9       81.79       64.11     17.42 o 
  -7   3   9      460.92      423.98     21.72 o 
  -6   3   9        3.82       10.10      4.62 o 
  -5   3   9      191.14      166.55      8.17 o 
  -4   3   9      231.47      224.43      7.99 o 
  -3   3   9        0.08        0.91      1.14 o 
  -2   3   9        6.35       17.15      4.08 o 
  -1   3   9      408.14      410.76      8.56 o 
   0   3   9     2070.00     2082.97     28.98 o 
   1   3   9      926.43      868.46     20.33 o 
   2   3   9       50.82       47.31      4.46 o 
   3   3   9      788.66      821.19     22.29 o 
   4   3   9       79.63       77.49      7.59 o 
   5   3   9      270.84      279.31      6.82 o 
   6   3   9       25.70       22.75      2.99 o 
   7   3   9       25.94       26.76      8.23 o 
   8   3   9        5.14        5.91      4.08 o 
   9   3   9       27.39       30.50     10.64 o 
  10   3   9       50.80       54.34     11.65 o 
  11   3   9        6.14        9.11      9.16 o 
  -9   4   9       91.46       94.75     20.62 o 
  -8   4   9        4.50        8.74     11.13 o 
  -7   4   9       20.48       22.25     17.03 o 
  -6   4   9       10.29        6.88      4.56 o 
  -5   4   9       81.05       76.46      5.42 o 
  -4   4   9      328.86      333.68     14.03 o 
  -3   4   9      139.22      134.63      4.52 o 
  -2   4   9      114.78      116.34      5.16 o 
  -1   4   9       22.96       21.76      2.77 o 
   0   4   9       41.13       40.24      2.72 o 
   1   4   9     1116.03     1113.15      9.71 o 
   2   4   9       72.92       88.92      7.74 o 
   3   4   9     1405.82     1544.73     28.50 o 
   4   4   9       13.49       14.76      6.55 o 
   5   4   9        5.42        4.41      4.35 o 
   6   4   9       91.85       87.62      5.67 o 
   7   4   9     1829.28     1769.92     54.59 o 
   8   4   9        5.65        5.26      3.62 o 
   9   4   9       37.10       26.04     17.79 o 
  10   4   9      160.42      155.45     20.32 o 
  11   4   9        0.02        3.40      4.58 o 
  -9   5   9       35.78       28.31     31.32 o 
  -8   5   9        0.86        3.04      4.72 o 
  -7   5   9        6.44        9.77      9.80 o 
  -6   5   9        1.27        0.65      4.18 o 
  -5   5   9      167.88      174.10     15.84 o 
  -4   5   9       50.54       51.28     23.03 o 
  -3   5   9      269.19      275.07     16.85 o 
  -2   5   9      286.58      289.02      7.30 o 
  -1   5   9       38.01       34.98      3.24 o 
   0   5   9      199.42      195.79      6.60 o 
   1   5   9      119.88      114.15      4.62 o 
   2   5   9       87.70       84.28      7.84 o 
   3   5   9       99.78      114.43      9.65 o 
   4   5   9      339.95      390.66     19.67 o 
   5   5   9      460.48      456.45     26.35 o 
   6   5   9      611.24      652.08     24.08 o 
   7   5   9       62.14       77.95     17.33 o 
   8   5   9       45.97       43.93     25.69 o 
   9   5   9      425.53      432.16     20.48 o 
  10   5   9       48.35       57.37     57.91 o 
  11   5   9        8.29       10.89     23.80 o 
  -8   6   9      110.66      159.40     20.94 o 
  -7   6   9        3.16        4.39      5.07 o 
  -6   6   9       27.51       25.86     16.77 o 
  -5   6   9        0.87        3.06      3.93 o 
  -4   6   9       15.44       13.79      7.14 o 
  -3   6   9      173.76      173.13     14.13 o 
  -2   6   9      523.05      532.66     20.54 o 
  -1   6   9      212.07      218.60      7.44 o 
   0   6   9      554.47      501.61     13.00 o 
   1   6   9       46.73       55.59      3.03 o 
   2   6   9        5.17        4.90      1.63 o 
   3   6   9       31.91       39.50     10.68 o 
   4   6   9      177.40      188.84     13.80 o 
   5   6   9      357.26      341.71     19.91 o 
   6   6   9       23.97       19.41      8.60 o 
   7   6   9        0.38        1.30      3.28 o 
   8   6   9       49.38       50.54      8.07 o 
   9   6   9      253.22      311.48     32.81 o 
  10   6   9        2.08       -0.44      9.99 o 
  -8   7   9      119.55      153.35     16.72 o 
  -7   7   9        3.58        8.62     11.31 o 
  -6   7   9        6.37        6.33      7.22 o 
  -5   7   9      118.77      115.54     15.05 o 
  -4   7   9       99.19       91.64     12.95 o 
  -3   7   9     1217.70     1286.20     36.57 o 
  -2   7   9     5627.72     5900.15     96.07 o 
  -1   7   9     1244.31     1209.88     38.92 o 
   0   7   9      468.12      434.45     12.06 o 
   1   7   9      142.43      125.03      4.49 o 
   2   7   9       61.71       60.13      3.85 o 
   3   7   9      560.26      606.61     43.14 o 
   4   7   9      837.37      871.01     43.95 o 
   5   7   9       40.17       24.85     12.02 o 
   6   7   9      117.38       97.38     10.12 o 
   7   7   9      262.43      254.22     18.24 o 
   8   7   9       55.48       41.31     26.27 o 
   9   7   9       76.39       78.95     57.82 o 
  10   7   9       50.27       60.21     50.96 o 
  -7   8   9       18.15       19.72     17.10 o 
  -6   8   9        0.12        3.45      5.14 o 
  -5   8   9      149.75      143.80     17.63 o 
  -4   8   9       65.72       71.24     31.22 o 
  -3   8   9       58.52       50.18     10.58 o 
  -2   8   9        3.71        5.09      3.70 o 
  -1   8   9        0.01       -0.02      2.66 o 
   0   8   9        7.85        6.10      3.68 o 
   1   8   9       28.07       28.98      5.36 o 
   2   8   9      142.23      119.53      6.62 o 
   3   8   9      649.99      665.41     31.64 o 
   4   8   9      214.59      194.04     15.26 o 
   5   8   9      167.29      156.21     10.55 o 
   6   8   9      294.33      286.75     16.61 o 
   7   8   9      167.27      150.53     13.99 o 
   8   8   9      248.33      265.34     27.59 o 
   9   8   9      126.55      120.43     17.50 o 
  10   8   9        7.16        3.63     10.13 o 
  -7   9   9       17.34       12.99     22.15 o 
  -6   9   9       32.12       24.49     30.24 o 
  -5   9   9        0.24        0.51      4.44 o 
  -4   9   9        0.98        5.39      4.10 o 
  -3   9   9        0.44        5.51      5.02 o 
  -2   9   9       51.45       47.02      9.59 o 
  -1   9   9       72.02       56.68      7.83 o 
   0   9   9       43.69       50.35      9.22 o 
   1   9   9        6.92        5.51      3.47 o 
   2   9   9     1361.75     1315.37     52.23 o 
   3   9   9       29.62       24.80     14.81 o 
   4   9   9      555.35      542.93     21.89 o 
   5   9   9      100.20      115.30     10.01 o 
   6   9   9      254.30      281.55     21.49 o 
   7   9   9        7.92        8.27      8.54 o 
   8   9   9        0.01        0.98      4.93 o 
   9   9   9       16.52       14.04     24.47 o 
  -6  10   9       50.15       53.31     14.36 o 
  -5  10   9        7.00       10.17     10.57 o 
  -4  10   9       24.94       31.46     23.25 o 
  -3  10   9       13.09       12.12      7.24 o 
  -2  10   9        0.02       -0.65      8.17 o 
  -1  10   9      380.01      397.18     19.60 o 
   0  10   9       49.67       45.03      9.67 o 
   1  10   9        5.92        7.32      6.03 o 
   2  10   9       58.76       54.94      9.37 o 
   3  10   9      174.05      183.03     11.67 o 
   4  10   9        7.31        5.22      5.06 o 
   5  10   9        1.45        5.26      4.59 o 
   6  10   9       67.19       85.71      8.65 o 
   7  10   9       14.12       10.79      9.74 o 
   8  10   9       38.88       38.11     41.15 o 
  -5  11   9      110.18      103.00     17.01 o 
  -4  11   9        6.89        6.49      8.87 o 
  -3  11   9       37.73       29.49     32.20 o 
  -2  11   9      120.02      124.69     27.41 o 
  -1  11   9       10.41        6.46      5.13 o 
   0  11   9        5.86        2.08      3.67 o 
   1  11   9        0.58        2.68      8.36 o 
   2  11   9       69.18       50.87     11.65 o 
   3  11   9       19.09       21.23      6.19 o 
   4  11   9       62.81       54.85      6.86 o 
   5  11   9       28.92       20.36     14.19 o 
   6  11   9       43.21       39.91     37.44 o 
   7  11   9        5.63        7.69     12.33 o 
  -3  12   9       28.99       22.64     30.73 o 
  -2  12   9       14.04       17.16     21.97 o 
  -1  12   9       33.07       17.97     18.80 o 
   0  12   9       23.66       20.38     28.21 o 
   1  12   9       10.19       14.67     18.27 o 
   2  12   9       47.71       64.74     42.30 o 
   3  12   9       12.86        8.75     12.44 o 
   4  12   9        0.28        1.85      7.15 o 
   5  12   9       16.24       15.91     26.10 o 
   6  12   9       84.47       91.50     13.51 o 
  -1  13   9       11.04        6.09      5.32 o 
   0  13   9        7.95       12.28     12.19 o 
   1  13   9       46.12       32.22     47.54 o 
   2  13   9      185.58      214.16     21.50 o 
   3  13   9        2.49        1.09      4.43 o 
  -4 -12  10        0.63        2.42      5.77 o 
  -3 -12  10      105.06      111.79     13.72 o 
  -2 -12  10       91.20       86.18     14.84 o 
  -1 -12  10       24.00       20.75     15.02 o 
   0 -12  10       47.93       36.57     20.49 o 
   1 -12  10        0.25        2.27      3.93 o 
   2 -12  10       93.93      107.96     14.54 o 
   3 -12  10        0.54        1.83      4.91 o 
  -6 -11  10        6.54        5.45      7.49 o 
  -5 -11  10        9.09        7.59     11.31 o 
  -4 -11  10       46.16       52.40     25.99 o 
  -3 -11  10       37.27       34.47     22.89 o 
  -2 -11  10      134.90      156.70     16.09 o 
  -1 -11  10       27.95       24.04     14.83 o 
   0 -11  10       54.35       42.54     11.29 o 
   1 -11  10       23.79       18.18     11.62 o 
   2 -11  10       15.85       13.78     11.79 o 
   3 -11  10       54.17       55.27     12.57 o 
   4 -11  10       10.20       10.60      5.58 o 
  -7 -10  10        6.91        8.75     10.07 o 
  -6 -10  10       92.87       91.28     17.08 o 
  -5 -10  10        0.00        1.26      5.39 o 
  -4 -10  10        0.20       -1.83      7.55 o 
  -3 -10  10      133.67      125.04     14.69 o 
  -2 -10  10       34.02       28.94     13.05 o 
  -1 -10  10        0.05        2.54      3.13 o 
   0 -10  10       46.39       48.03     20.29 o 
   1 -10  10       48.46       37.89     12.24 o 
   2 -10  10       16.64       14.16      9.04 o 
   3 -10  10       59.43       41.21     12.08 o 
   4 -10  10      153.51      148.31     19.25 o 
   5 -10  10      176.02      155.20     11.95 o 
   6 -10  10        4.01        2.95      6.16 o 
  -8  -9  10        6.74        9.69      8.31 o 
  -7  -9  10       14.08       15.53     12.94 o 
  -6  -9  10      216.09      224.55     20.32 o 
  -5  -9  10        0.73        2.82      5.94 o 
  -4  -9  10      236.80      246.94     18.30 o 
  -3  -9  10      114.82      116.29     10.70 o 
  -2  -9  10       81.28       70.15     11.66 o 
  -1  -9  10      176.85      163.24     12.28 o 
   0  -9  10        3.94        4.18      3.92 o 
   1  -9  10        0.01        2.57      3.44 o 
   2  -9  10        7.14        6.46      5.99 o 
   3  -9  10       70.19       66.12     11.59 o 
   4  -9  10       11.70       11.27      6.63 o 
   5  -9  10       19.44       13.68      7.30 o 
   6  -9  10      157.83      160.64     12.05 o 
   7  -9  10        7.63        7.28     11.71 o 
  -8  -8  10       16.50       12.38     12.48 o 
  -7  -8  10       29.93       24.64     18.45 o 
  -6  -8  10        0.24        2.61      4.39 o 
  -5  -8  10        1.66        2.33      4.83 o 
  -4  -8  10        2.82        2.32      5.01 o 
  -3  -8  10      523.21      516.10     18.15 o 
  -2  -8  10      392.89      430.29     18.34 o 
  -1  -8  10        8.64       11.23      6.16 o 
   0  -8  10        6.77        7.29      3.63 o 
   1  -8  10       14.62       13.22      7.23 o 
   2  -8  10        0.23        4.14      4.60 o 
   3  -8  10       72.47       78.25     20.44 o 
   4  -8  10       90.20       94.69     14.81 o 
   5  -8  10       24.77       27.22     17.11 o 
   6  -8  10       22.10       19.98     14.71 o 
   7  -8  10      142.62      135.33     11.45 o 
   8  -8  10       37.06       22.54     28.20 o 
  -9  -7  10        5.61        5.48      6.87 o 
  -8  -7  10      293.87      272.63     18.60 o 
  -7  -7  10      186.50      178.99     15.23 o 
  -6  -7  10       29.81       27.63     18.34 o 
  -5  -7  10      180.46      185.60     25.75 o 
  -4  -7  10       48.16       46.29      9.88 o 
  -3  -7  10       10.50       10.82      5.23 o 
  -2  -7  10       55.50       54.21      9.03 o 
  -1  -7  10       41.83       50.66     18.62 o 
   0  -7  10      567.37      574.19     18.63 o 
   1  -7  10      483.65      537.39     23.85 o 
   2  -7  10        0.65        5.88      4.39 o 
   3  -7  10       54.32       56.82     11.52 o 
   4  -7  10       73.40       82.23      8.32 o 
   5  -7  10        6.14        7.12      4.64 o 
   6  -7  10       12.97       12.34      7.64 o 
   7  -7  10        3.41        0.90      6.57 o 
   8  -7  10       40.01       24.38     20.60 o 
  -9  -6  10      124.27      108.94     16.61 o 
  -8  -6  10      432.41      491.85     30.45 o 
  -7  -6  10      545.61      613.18     27.48 o 
  -6  -6  10        4.98        4.65      7.12 o 
  -5  -6  10       78.17       73.07     10.73 o 
  -4  -6  10        0.27        1.81      4.43 o 
  -3  -6  10      573.37      560.90     20.13 o 
  -2  -6  10        0.79        3.36      2.59 o 
  -1  -6  10        4.31        5.49      3.52 o 
   0  -6  10        1.61        5.95      3.74 o 
   1  -6  10        0.58        3.52      3.36 o 
   2  -6  10       61.06       64.87      8.27 o 
   3  -6  10      314.23      323.39     17.07 o 
   4  -6  10       36.45       31.76     14.68 o 
   5  -6  10       16.06       13.24      5.89 o 
   6  -6  10       54.78       51.27     19.63 o 
   7  -6  10        0.20        1.36      4.07 o 
   8  -6  10       27.00       19.89     14.25 o 
   9  -6  10        1.06        4.72      4.32 o 
 -10  -5  10        3.09        5.22      5.38 o 
  -9  -5  10       40.93       50.49     12.32 o 
  -8  -5  10       43.83       35.90     22.34 o 
  -7  -5  10      619.10      719.58     30.69 o 
  -6  -5  10       23.26       18.97     10.47 o 
  -5  -5  10       42.68       41.33      6.63 o 
  -4  -5  10      418.88      403.12     16.96 o 
  -3  -5  10      252.94      221.39     24.47 o 
  -2  -5  10      123.37      123.05      9.40 o 
  -1  -5  10      505.63      530.50     20.52 o 
   0  -5  10     1390.92     1280.55    148.15 o 
   1  -5  10      265.40      252.87     12.68 o 
   2  -5  10       30.32       26.87     10.32 o 
   3  -5  10       95.12       80.01     11.15 o 
   4  -5  10      156.15      134.43     12.68 o 
   5  -5  10       32.75       44.10     19.42 o 
   6  -5  10      367.86      373.24     16.91 o 
   7  -5  10       43.21       36.92     23.19 o 
   8  -5  10        9.32       11.04      9.04 o 
   9  -5  10        8.97        6.27      3.73 o 
 -10  -4  10       37.80       35.88     29.01 o 
  -9  -4  10        0.01        2.86      7.68 o 
  -8  -4  10       57.54       66.73     26.95 o 
  -7  -4  10        2.33        1.39      4.25 o 
  -6  -4  10      208.49      206.23     12.38 o 
  -5  -4  10       90.12       87.07      6.78 o 
  -4  -4  10      204.20      188.07      8.13 o 
  -3  -4  10      431.10      421.79     14.01 o 
  -2  -4  10      294.16      325.76     13.88 o 
  -1  -4  10      191.19      204.19     12.07 o 
   0  -4  10     1043.62      977.83     24.41 o 
   1  -4  10      821.34      819.80     22.64 o 
   2  -4  10      181.96      167.03     10.14 o 
   3  -4  10      253.75      220.78     11.21 o 
   4  -4  10        0.49        1.78      5.52 o 
   5  -4  10        3.71       10.13      5.34 o 
   6  -4  10        4.83        2.02      3.70 o 
   7  -4  10        0.72        2.66      3.67 o 
   8  -4  10       46.61       51.36     16.66 o 
   9  -4  10       14.37       11.77      8.93 o 
  10  -4  10       10.32       11.03      7.24 o 
 -10  -3  10        0.29        1.96      6.09 o 
  -9  -3  10        2.48        3.85      6.39 o 
  -8  -3  10      132.64      126.47     14.70 o 
  -7  -3  10       93.72      102.33     11.10 o 
  -6  -3  10      711.84      702.95     19.41 o 
  -5  -3  10      266.35      281.13     19.32 o 
  -4  -3  10      425.46      429.90     14.51 o 
  -3  -3  10       36.39       45.96      5.34 o 
  -2  -3  10      177.73      157.64      9.96 o 
  -1  -3  10      269.12      267.03     15.08 o 
   0  -3  10      502.44      476.59     15.78 o 
   1  -3  10      281.90      305.41     14.08 o 
   2  -3  10      378.71      368.85     17.90 o 
   3  -3  10       86.05       80.42     10.15 o 
   4  -3  10      819.68      908.36     29.04 o 
   5  -3  10     1354.43     1361.13     33.83 o 
   6  -3  10      337.80      362.54     15.85 o 
   7  -3  10       75.62       72.85     13.01 o 
   8  -3  10      491.93      516.99     21.16 o 
   9  -3  10       55.42       52.07     12.68 o 
  10  -3  10        1.23        3.13      3.75 o 
 -10  -2  10       21.19       26.68     17.50 o 
  -9  -2  10       42.07       46.96     28.59 o 
  -8  -2  10        0.24        3.91      4.81 o 
  -7  -2  10       62.51       62.32      7.43 o 
  -6  -2  10      127.23      115.51      8.44 o 
  -5  -2  10      227.51      235.31     11.28 o 
  -4  -2  10       46.80       36.46      5.54 o 
  -3  -2  10       72.40       77.61      6.05 o 
  -2  -2  10      151.51      137.17      8.15 o 
  -1  -2  10      745.73      664.12     18.65 o 
   0  -2  10      866.21      867.84     28.84 o 
   1  -2  10        7.16        6.46      2.37 o 
   2  -2  10      241.26      256.47     15.59 o 
   3  -2  10       17.49       18.58      8.86 o 
   4  -2  10       56.36       56.65      7.06 o 
   5  -2  10      254.77      248.38     13.45 o 
   6  -2  10        3.61        6.77      4.15 o 
   7  -2  10       12.33       17.06      7.14 o 
   8  -2  10      481.23      521.78     20.32 o 
   9  -2  10       33.95       33.01     21.94 o 
  10  -2  10        2.21        2.75      3.14 o 
 -10  -1  10      122.74      122.90     14.23 o 
  -9  -1  10      133.56      137.75     12.79 o 
  -8  -1  10      159.58      162.28      9.65 o 
  -7  -1  10        0.65        1.60      3.62 o 
  -6  -1  10      152.74      162.55      8.64 o 
  -5  -1  10       50.29       40.26     13.35 o 
  -4  -1  10      169.70      188.50      8.83 o 
  -3  -1  10     1908.05     2044.93     57.70 o 
  -2  -1  10      186.87      170.07      9.00 o 
  -1  -1  10      498.31      490.30     26.62 o 
   0  -1  10        4.12        5.81      3.49 o 
   1  -1  10      178.36      170.12      7.90 o 
   2  -1  10       34.71       31.16      5.26 o 
   3  -1  10      162.54      147.04      8.82 o 
   4  -1  10      133.10      166.77     11.30 o 
   5  -1  10     1418.38     1473.56     40.89 o 
   6  -1  10      202.73      195.35     12.03 o 
   7  -1  10        9.70        7.90      4.74 o 
   8  -1  10      144.16      155.36     11.13 o 
   9  -1  10       97.34       97.58      9.22 o 
  10  -1  10        0.11        1.46      3.57 o 
  11  -1  10       33.22       24.05     19.60 o 
 -10   0  10       82.37       97.95     11.91 o 
  -9   0  10      265.33      283.05     19.08 o 
  -8   0  10        0.81        2.44      2.96 o 
  -7   0  10        5.26       12.17      8.51 o 
  -6   0  10       84.19       92.21      8.09 o 
  -5   0  10        0.25        1.01      2.28 o 
  -4   0  10      465.36      471.21     19.81 o 
  -3   0  10      125.26      130.30      7.88 o 
  -2   0  10       21.55       41.15      5.06 o 
  -1   0  10      877.24      858.20     20.35 o 
   0   0  10      310.10      349.26     11.71 o 
   1   0  10       73.79       76.08      4.85 o 
   2   0  10     1098.46     1220.58     17.89 o 
   3   0  10      109.79       99.66      6.48 o 
   4   0  10      587.14      553.12     16.35 o 
   5   0  10        1.17       -0.05      3.27 o 
   6   0  10      520.31      524.11     21.23 o 
   7   0  10        0.47        1.71      3.69 o 
   8   0  10        4.88        3.75      3.12 o 
   9   0  10       77.97       72.33     11.05 o 
  10   0  10        5.35        2.95      3.06 o 
  11   0  10      101.05       98.34     15.37 o 
 -10   1  10        1.75        2.49      9.22 o 
  -9   1  10       95.84       99.58      8.94 o 
  -8   1  10       70.42       65.31      8.11 o 
  -7   1  10      600.19      548.78     19.07 o 
  -6   1  10      179.34      187.69     10.16 o 
  -5   1  10       19.70       22.71      9.21 o 
  -4   1  10        8.62        8.93      5.51 o 
  -3   1  10        1.28        1.06      2.96 o 
  -2   1  10      271.94      239.16     11.39 o 
  -1   1  10       18.32       25.08      4.94 o 
   0   1  10     1502.36     1744.41     32.86 o 
   1   1  10      108.40       86.37      4.15 o 
   2   1  10      192.45      189.17      6.13 o 
   3   1  10       10.53       10.37      3.63 o 
   4   1  10      513.79      511.01     15.97 o 
   5   1  10      104.74      117.58      5.09 o 
   6   1  10      392.99      347.91     15.41 o 
   7   1  10      448.77      459.81     16.57 o 
   8   1  10      301.80      312.45     13.92 o 
   9   1  10       84.47       14.11     26.45 o 
  10   1  10       93.32       80.00     14.12 o 
  11   1  10       56.50       60.10     14.25 o 
 -10   2  10      291.17      301.51     42.64 o 
  -9   2  10        7.07        8.42      9.22 o 
  -8   2  10       48.56       37.79      7.44 o 
  -7   2  10      495.29      485.94     20.47 o 
  -6   2  10        0.08        0.08      2.33 o 
  -5   2  10       21.07       32.52     10.80 o 
  -4   2  10     1020.18     1125.35     31.84 o 
  -3   2  10        1.78        1.91      1.15 o 
  -2   2  10       96.55       87.64      4.79 o 
  -1   2  10     2029.23     2163.74     67.96 o 
   0   2  10     2867.95     3164.95     82.31 o 
   1   2  10       92.25       76.66      3.83 o 
   2   2  10      256.11      270.07      9.26 o 
   3   2  10       28.94       21.06      2.04 o 
   4   2  10     1096.88     1194.96     28.71 o 
   5   2  10       37.21       28.99      7.28 o 
   6   2  10      293.99      244.88     10.33 o 
   7   2  10      354.12      317.53     11.02 o 
   8   2  10       39.97        7.71     14.61 o 
   9   2  10       73.06       66.65     13.41 o 
  10   2  10       14.65       13.40     11.42 o 
  11   2  10        2.99        1.99      7.54 o 
  -9   3  10      113.49      114.01     13.89 o 
  -8   3  10        1.94        4.44      6.17 o 
  -7   3  10       10.62        9.79      5.01 o 
  -6   3  10        0.00        0.69      2.15 o 
  -5   3  10      593.75      652.27     18.87 o 
  -4   3  10        4.90       10.80      3.93 o 
  -3   3  10        8.57        7.57      2.61 o 
  -2   3  10       66.16       61.77      4.33 o 
  -1   3  10      201.36      232.11      7.60 o 
   0   3  10      135.99      135.91      6.08 o 
   1   3  10       28.62       28.23      3.42 o 
   2   3  10      155.23      117.76      3.87 o 
   3   3  10        0.02        1.78      3.97 o 
   4   3  10      551.33      597.81     21.41 o 
   5   3  10      685.99      672.85     22.21 o 
   6   3  10       37.63       25.36      4.54 o 
   7   3  10     1111.02     1096.72     34.44 o 
   8   3  10        2.43        1.63      2.29 o 
   9   3  10       12.98       13.02      9.28 o 
  10   3  10        0.31       -0.26      4.31 o 
  11   3  10       47.91       49.54     47.66 o 
  -9   4  10       20.19       20.41     16.52 o 
  -8   4  10       38.36       37.83     29.77 o 
  -7   4  10       40.27       31.65     18.37 o 
  -6   4  10      106.92      101.63     16.08 o 
  -5   4  10      836.28      806.04     30.87 o 
  -4   4  10      130.51      112.64      4.36 o 
  -3   4  10      189.55      185.50      6.01 o 
  -2   4  10      403.47      391.83     11.67 o 
  -1   4  10      456.81      469.87     11.28 o 
   0   4  10       89.28       87.69      4.38 o 
   1   4  10     1741.01     1858.07     16.96 o 
   2   4  10      218.79      228.11     12.72 o 
   3   4  10      456.76      497.60     18.72 o 
   4   4  10      366.43      347.62     17.81 o 
   5   4  10     1554.29     1640.81     46.46 o 
   6   4  10     1911.87     1703.73    127.70 o 
   7   4  10      115.82      109.34     11.47 o 
   8   4  10       42.15       42.74     16.27 o 
   9   4  10        0.56        1.72      4.82 o 
  10   4  10        0.11       -0.51      8.22 o 
  11   4  10       63.62       78.34     34.08 o 
  -9   5  10      183.33      195.56     19.00 o 
  -8   5  10       26.95       22.38     21.13 o 
  -7   5  10       54.80       46.86     21.98 o 
  -6   5  10       85.18       80.46     35.59 o 
  -5   5  10       13.41       10.59      5.26 o 
  -4   5  10      233.17      164.81     21.82 o 
  -3   5  10     1053.07     1009.26     69.96 o 
  -2   5  10       59.16       55.33      3.97 o 
  -1   5  10      197.70      188.02      5.87 o 
   0   5  10      105.83      105.98      5.04 o 
   1   5  10        1.34        0.55      1.35 o 
   2   5  10      207.10      214.01     10.87 o 
   3   5  10     1997.30     2149.00     44.41 o 
   4   5  10     3630.32     3984.41     60.38 o 
   5   5  10     1219.88     1337.55     33.21 o 
   6   5  10      143.87      153.57     12.17 o 
   7   5  10      282.63      290.83     14.88 o 
   8   5  10       94.44       96.55     10.21 o 
   9   5  10       89.43      103.71     13.41 o 
  10   5  10       10.75       14.97     22.33 o 
  -8   6  10        1.31        3.56      4.34 o 
  -7   6  10       39.71       45.52     37.34 o 
  -6   6  10        2.41        5.30      4.80 o 
  -5   6  10       14.16       21.19     11.54 o 
  -4   6  10      315.35      306.50     18.67 o 
  -3   6  10      398.87      374.04     18.47 o 
  -2   6  10     1192.54     1210.24     33.32 o 
  -1   6  10     1083.19     1172.56     20.48 o 
   0   6  10      170.48      166.36      5.94 o 
   1   6  10      314.47      300.04     10.19 o 
   2   6  10       92.42       80.07      3.09 o 
   3   6  10       11.90       14.09      7.73 o 
   4   6  10     2291.17     2338.10     45.43 o 
   5   6  10      281.19      288.39     15.19 o 
   6   6  10       66.19       74.38     18.23 o 
   7   6  10       17.08       14.40      8.60 o 
   8   6  10       30.40       33.03     13.52 o 
   9   6  10       71.44       74.09     55.06 o 
  10   6  10        7.55       12.18     14.42 o 
  -8   7  10       43.58       40.70     40.12 o 
  -7   7  10       28.28       35.01     28.01 o 
  -6   7  10      196.67      207.57     18.03 o 
  -5   7  10       99.02       92.70     13.61 o 
  -4   7  10       10.30        8.05      5.81 o 
  -3   7  10       93.50       72.48     13.86 o 
  -2   7  10       41.49       35.92     23.38 o 
  -1   7  10      110.93       86.01      3.23 o 
   0   7  10       61.02       52.88      3.83 o 
   1   7  10      902.20      841.28     34.19 o 
   2   7  10       85.44       64.33      3.80 o 
   3   7  10      224.51      221.92     18.90 o 
   4   7  10       32.00       21.66     13.21 o 
   5   7  10      205.22      207.16     16.03 o 
   6   7  10      177.23      179.17     13.25 o 
   7   7  10        1.77        3.30      4.19 o 
   8   7  10       27.48       20.49     19.30 o 
   9   7  10        0.45        3.02      8.87 o 
  10   7  10      149.06      180.39     33.97 o 
  -7   8  10        1.55        3.10      5.39 o 
  -6   8  10        0.24        0.46      5.09 o 
  -5   8  10        9.39        6.02      5.72 o 
  -4   8  10      143.63      154.99     17.61 o 
  -3   8  10      134.36      134.89     13.57 o 
  -2   8  10        7.51        7.03      7.67 o 
  -1   8  10       15.88       17.16     10.41 o 
   0   8  10     1146.64      920.31    132.18 o 
   1   8  10      135.23      121.96      7.08 o 
   2   8  10      209.11      209.70      7.25 o 
   3   8  10      208.72      225.90     19.85 o 
   4   8  10       12.92       21.46     11.00 o 
   5   8  10        1.65        0.27      3.76 o 
   6   8  10      393.00      452.63     30.88 o 
   7   8  10       47.16       45.59     25.35 o 
   8   8  10       60.64       53.24     53.24 o 
   9   8  10        0.81        2.28      5.61 o 
  -6   9  10       99.31       97.35     14.36 o 
  -5   9  10      170.84      179.42     19.70 o 
  -4   9  10       27.18       29.83     15.83 o 
  -3   9  10       13.49        7.89     10.10 o 
  -2   9  10        0.93        3.06      4.38 o 
  -1   9  10        1.07       -0.59      4.18 o 
   0   9  10      516.74      414.23     20.55 o 
   1   9  10       21.17       14.49      7.66 o 
   2   9  10      359.86      367.68     14.88 o 
   3   9  10      676.58      729.18     37.26 o 
   4   9  10       20.35       16.31      8.77 o 
   5   9  10        7.75       10.34      5.46 o 
   7   9  10       18.00       28.93     22.32 o 
   8   9  10       23.93       19.88     15.43 o 
   9   9  10       12.59        9.43     24.92 o 
  -5  10  10        8.61        5.42      8.69 o 
  -4  10  10       12.47       17.99     14.53 o 
  -3  10  10        4.03        9.03      7.04 o 
  -2  10  10        3.15        9.70      7.39 o 
  -1  10  10        9.52       16.16      9.87 o 
   0  10  10      193.08      131.56     30.30 o 
   1  10  10       61.61       71.51     41.68 o 
   2  10  10        1.18        4.42      4.18 o 
   3  10  10        0.92        2.48      2.97 o 
   4  10  10       23.47       14.76      9.42 o 
   5  10  10      157.61      162.02     11.55 o 
   6  10  10       28.05       30.18     15.45 o 
   7  10  10       32.94       43.59     39.20 o 
   8  10  10       38.93       25.28     26.36 o 
  -4  11  10       62.22       64.97     11.08 o 
  -3  11  10      118.94      152.03     15.52 o 
  -2  11  10      119.51      125.35     15.52 o 
  -1  11  10       68.52       57.64     18.38 o 
   0  11  10       67.77       74.26     15.23 o 
   1  11  10       82.74       88.47     14.48 o 
   2  11  10       22.98       16.17     12.64 o 
   3  11  10       85.76      108.06     16.78 o 
   4  11  10        4.03        3.21      3.40 o 
   5  11  10        0.00        1.51      3.40 o 
   6  11  10      102.94      120.81     20.06 o 
   7  11  10        0.05        2.00      4.56 o 
  -3  12  10       30.35       23.51     30.23 o 
  -2  12  10       12.83       12.68     16.40 o 
  -1  12  10        0.64        2.00      5.60 o 
   0  12  10      115.45      157.53     23.54 o 
   1  12  10      170.53      182.87     22.19 o 
   2  12  10      138.21      154.21     20.96 o 
   3  12  10       16.62        8.66     13.45 o 
   4  12  10        0.72        3.16      8.83 o 
   5  12  10       15.77        5.92      9.67 o 
   6  12  10       66.56       86.02     12.89 o 
   1  13  10       75.27       84.81     15.39 o 
   2  13  10       90.70       86.14     14.90 o 
   3  13  10        3.44        3.66     10.63 o 
  -4 -12  11        0.03        2.49      5.94 o 
  -3 -12  11       58.73       49.91     12.51 o 
  -2 -12  11       27.10       21.03     20.61 o 
  -1 -12  11       44.12       25.56     29.77 o 
   0 -12  11        4.81        4.82      4.52 o 
   1 -12  11       10.79        7.29      4.32 o 
   2 -12  11       45.88       38.67     10.66 o 
  -5 -11  11        3.07        4.40      4.97 o 
  -4 -11  11       67.98       68.97     14.82 o 
  -3 -11  11       45.75       32.48     33.89 o 
  -2 -11  11        2.86        5.70      5.43 o 
  -1 -11  11        0.31        2.46      3.33 o 
   0 -11  11        6.65        9.09      6.37 o 
   1 -11  11       39.05       31.39      9.86 o 
   2 -11  11       20.64       13.71     11.45 o 
   3 -11  11      175.65      181.93     18.25 o 
   4 -11  11        2.28        1.60      4.40 o 
  -7 -10  11       31.42       23.08     21.70 o 
  -6 -10  11      241.32      247.16     18.59 o 
  -5 -10  11       13.66        8.39     17.06 o 
  -4 -10  11      185.65      186.50     16.73 o 
  -3 -10  11       48.61       29.76     30.95 o 
  -2 -10  11        0.97        3.31      2.29 o 
  -1 -10  11       45.30       45.44      8.02 o 
   0 -10  11        0.05        2.03      4.65 o 
   1 -10  11       46.80       55.40     11.11 o 
   2 -10  11        7.74        4.66      3.73 o 
   3 -10  11        9.87        9.96      6.24 o 
   4 -10  11       35.10       25.27     17.25 o 
   5 -10  11       35.78       26.88     14.08 o 
  -7  -9  11      125.82      110.74     31.64 o 
  -6  -9  11      103.63      116.56     17.71 o 
  -5  -9  11       62.33       63.88     11.26 o 
  -4  -9  11       76.65       72.00     12.24 o 
  -3  -9  11       12.65       12.58     12.31 o 
  -2  -9  11       77.96       69.38      7.96 o 
  -1  -9  11      179.89      184.26     10.90 o 
   0  -9  11       37.71       34.94     17.88 o 
   1  -9  11       69.99       64.95      8.86 o 
   2  -9  11       17.77       16.82      9.82 o 
   3  -9  11       43.80       32.92     18.61 o 
   4  -9  11        0.66        1.82      4.35 o 
   5  -9  11        7.02        5.18      5.41 o 
   6  -9  11       84.71       85.09     10.84 o 
  -8  -8  11        3.74        6.06      4.05 o 
  -7  -8  11      144.86      149.68     15.08 o 
  -6  -8  11       35.17       32.86     24.56 o 
  -5  -8  11        8.06       10.52      5.72 o 
  -4  -8  11       34.83       48.76     38.52 o 
  -3  -8  11       26.30       20.70      8.62 o 
  -2  -8  11       45.82       41.30     19.18 o 
  -1  -8  11       28.76       35.67     17.99 o 
   0  -8  11       11.42       15.84      8.57 o 
   1  -8  11        6.98        7.62      6.80 o 
   2  -8  11      112.39       92.91     15.17 o 
   3  -8  11       33.53       36.22     15.52 o 
   4  -8  11        6.46        8.69      5.56 o 
   5  -8  11        0.22        2.62      3.33 o 
   6  -8  11      470.48      497.46     20.95 o 
   7  -8  11       39.34       26.01     18.10 o 
  -9  -7  11       58.91       59.90     12.64 o 
  -8  -7  11       42.43       31.54     28.72 o 
  -7  -7  11       28.03       29.91     24.60 o 
  -6  -7  11      207.13      193.05     18.11 o 
  -5  -7  11      247.83      239.82     17.43 o 
  -4  -7  11       33.24       28.61      9.53 o 
  -3  -7  11        0.79        0.08      2.90 o 
  -2  -7  11        6.04        6.98      3.35 o 
  -1  -7  11      128.56      129.13     12.76 o 
   0  -7  11       65.24       58.37     11.76 o 
   1  -7  11        8.00        9.43      4.99 o 
   2  -7  11      379.92      394.13     17.24 o 
   3  -7  11        5.53        4.18      4.09 o 
   4  -7  11       89.89       91.40      9.50 o 
   5  -7  11      144.93      149.90     11.83 o 
   6  -7  11       13.97       13.63      8.76 o 
   7  -7  11       10.18       10.00      6.94 o 
   8  -7  11       33.71       15.61     17.07 o 
  -9  -6  11        1.15        2.50      3.92 o 
  -8  -6  11        0.01        1.80      3.62 o 
  -7  -6  11       20.22        7.57      5.72 o 
  -6  -6  11       29.46       32.29     23.62 o 
  -5  -6  11        0.70        3.46      7.94 o 
  -4  -6  11        3.07        1.60      2.00 o 
  -3  -6  11        2.96        5.05      3.94 o 
  -2  -6  11       46.53       53.47      9.05 o 
  -1  -6  11       44.40       39.48     12.22 o 
   0  -6  11     2563.85     2739.92     62.07 o 
   1  -6  11     2735.12     2789.15     54.45 o 
   2  -6  11     1523.34     1558.08     35.35 o 
   3  -6  11       24.82       26.06      9.06 o 
   4  -6  11      225.23      211.48     15.75 o 
   5  -6  11       15.62       12.36      6.30 o 
   6  -6  11       20.91       24.49     15.18 o 
   7  -6  11       58.13       51.70     10.65 o 
   8  -6  11       16.66       14.15     10.88 o 
   9  -6  11       70.48       81.11     10.13 o 
  -9  -5  11        0.00        1.47      6.01 o 
  -8  -5  11       45.88       42.99     25.38 o 
  -7  -5  11       19.19       10.90      7.65 o 
  -6  -5  11       23.20       32.23     20.48 o 
  -5  -5  11       68.52       58.22      5.01 o 
  -4  -5  11      312.99      312.61     12.16 o 
  -3  -5  11        0.21        0.81      2.35 o 
  -2  -5  11       25.57       35.05      7.55 o 
  -1  -5  11       20.52        6.84      5.44 o 
   0  -5  11       21.78       28.02     11.99 o 
   1  -5  11       17.51       25.33     10.35 o 
   2  -5  11      108.45      118.11     14.96 o 
   3  -5  11      279.16      299.81     15.85 o 
   4  -5  11      298.68      279.94     12.65 o 
   5  -5  11       20.09       19.88     10.84 o 
   6  -5  11      437.44      406.12     19.65 o 
   7  -5  11      117.02      115.41     13.33 o 
   8  -5  11        4.78        7.20      6.13 o 
   9  -5  11       15.32       18.36     12.74 o 
  -9  -4  11        6.61        9.68     11.47 o 
  -8  -4  11      130.27      135.51     14.20 o 
  -7  -4  11      217.34      210.51     15.26 o 
  -6  -4  11      276.61      310.71     20.73 o 
  -5  -4  11       98.39      110.14      7.11 o 
  -4  -4  11       29.87       18.79      7.50 o 
  -3  -4  11       65.12       72.47      8.47 o 
  -2  -4  11       21.28       20.75      9.57 o 
  -1  -4  11       90.02       81.62     10.60 o 
   0  -4  11       54.94       57.58      7.11 o 
   1  -4  11        0.48        1.96      3.46 o 
   2  -4  11      573.90      508.14     21.51 o 
   3  -4  11      549.91      537.47     19.73 o 
   4  -4  11       15.10       18.45      7.65 o 
   5  -4  11       25.51       31.63     13.67 o 
   6  -4  11      217.12      247.59     13.90 o 
   7  -4  11       59.82       62.15     19.04 o 
   8  -4  11      489.48      479.43     20.65 o 
   9  -4  11       37.66       30.31     21.36 o 
 -10  -3  11        7.84        3.65      8.24 o 
  -9  -3  11       46.42       30.39     29.64 o 
  -8  -3  11      167.47      179.31     15.47 o 
  -7  -3  11      341.92      327.40     23.04 o 
  -6  -3  11      947.23      913.61     31.67 o 
  -5  -3  11      182.32      160.27      8.36 o 
  -4  -3  11        1.45        2.69      2.29 o 
  -3  -3  11      780.01      846.27     30.84 o 
  -2  -3  11      440.47      438.67     17.07 o 
  -1  -3  11      145.27      151.78      9.30 o 
   0  -3  11       69.23       65.29      6.48 o 
   1  -3  11       96.49      109.32      8.23 o 
   2  -3  11        0.51        1.71      2.50 o 
   3  -3  11       19.54       12.00      5.39 o 
   4  -3  11       20.11       26.12      8.68 o 
   5  -3  11       54.58       51.69     17.32 o 
   6  -3  11      256.27      247.09     13.11 o 
   7  -3  11        0.44        1.86      4.65 o 
   8  -3  11      643.73      665.38     30.79 o 
   9  -3  11       85.01       82.04     11.35 o 
  10  -3  11        3.54        3.24      3.69 o 
 -10  -2  11        7.21       10.37      7.72 o 
  -9  -2  11       85.42       75.32     14.75 o 
  -8  -2  11        3.89        5.27      4.01 o 
  -7  -2  11        9.24       10.38      6.68 o 
  -6  -2  11       45.53       45.27      6.67 o 
  -5  -2  11       97.43       80.14      7.31 o 
  -4  -2  11      114.30       96.21      7.95 o 
  -3  -2  11      597.58      624.29     20.49 o 
  -2  -2  11      547.94      559.72     17.80 o 
  -1  -2  11      228.52      215.57     11.64 o 
   0  -2  11        0.44        1.83      3.81 o 
   1  -2  11      755.09      736.24     21.06 o 
   2  -2  11       45.89       52.62      6.07 o 
   3  -2  11      123.12      104.02      7.93 o 
   4  -2  11       35.23       54.69     16.23 o 
   5  -2  11        6.43        5.36      3.31 o 
   6  -2  11       13.72       18.30      7.17 o 
   7  -2  11       28.00       32.81     16.88 o 
   8  -2  11      228.06      234.26     13.82 o 
   9  -2  11       31.89       29.68     17.68 o 
  10  -2  11       23.14       18.25     15.18 o 
 -10  -1  11       28.54       20.67     19.01 o 
  -9  -1  11        5.27        4.64      6.99 o 
  -8  -1  11      234.97      250.74     16.57 o 
  -7  -1  11      141.09      143.41      9.22 o 
  -6  -1  11      103.37       94.77      8.11 o 
  -5  -1  11        4.06        3.18      2.35 o 
  -4  -1  11      101.44       97.67      7.70 o 
  -3  -1  11        1.05        6.85      4.09 o 
  -2  -1  11      305.68      339.30     13.85 o 
  -1  -1  11       52.90       61.18      5.71 o 
   0  -1  11        2.76        2.21      2.39 o 
   1  -1  11      156.73      170.22      8.41 o 
   2  -1  11       95.92       72.17      7.49 o 
   3  -1  11      342.35      313.69     22.67 o 
   4  -1  11      367.75      341.97     16.14 o 
   5  -1  11       19.01       19.73      8.44 o 
   6  -1  11       14.71       24.81     14.13 o 
   7  -1  11      145.59      134.17      9.41 o 
   8  -1  11      158.81      153.19     12.23 o 
   9  -1  11      183.73      166.34     12.06 o 
  10  -1  11       43.92       28.25     15.12 o 
 -10   0  11       49.27       34.67     61.57 o 
  -9   0  11       39.58       36.53      9.17 o 
  -8   0  11       32.84       26.44     15.32 o 
  -7   0  11      159.84      144.15     10.20 o 
  -6   0  11        0.64        1.61      2.87 o 
  -5   0  11      121.59      114.96      7.35 o 
  -4   0  11      127.85      138.14      8.09 o 
  -3   0  11      662.43      699.01     19.67 o 
  -2   0  11     1018.35     1108.03     24.13 o 
  -1   0  11     1432.92     1636.26     24.17 o 
   0   0  11       72.51       60.18      6.57 o 
   1   0  11      179.95      171.86      7.06 o 
   2   0  11      254.85      230.08      9.63 o 
   3   0  11      852.90      851.25     17.08 o 
   4   0  11      305.23      312.28     13.90 o 
   5   0  11       50.71       53.89      6.77 o 
   6   0  11       30.07       32.18     13.19 o 
   7   0  11      282.65      268.05     14.78 o 
   8   0  11      119.63      113.75      9.74 o 
   9   0  11       15.76       16.85      9.29 o 
  10   0  11        4.80        4.28      3.85 o 
 -10   1  11       26.03       19.42     25.70 o 
  -9   1  11       61.87       45.75     26.20 o 
  -8   1  11      149.77      151.19     10.14 o 
  -7   1  11       12.68       15.51      9.83 o 
  -6   1  11      179.17      167.60     11.77 o 
  -5   1  11      227.09      219.93     11.95 o 
  -4   1  11      122.56      114.03      8.01 o 
  -3   1  11        0.08        2.09      2.34 o 
  -2   1  11        2.17        2.27      1.87 o 
  -1   1  11      249.42      253.32     11.56 o 
   0   1  11     1610.78     1555.27     69.95 o 
   1   1  11      137.50      180.72      6.94 o 
   2   1  11     1488.73     1671.00     71.61 o 
   3   1  11       62.18       55.04      5.28 o 
   4   1  11      177.19      198.24      7.51 o 
   5   1  11       72.49       70.44      4.53 o 
   6   1  11        5.51        7.96      3.79 o 
   7   1  11      606.08      578.76     21.96 o 
   8   1  11        2.62        2.34      3.84 o 
   9   1  11        2.20        2.60      4.03 o 
  10   1  11       32.37       25.58     29.76 o 
  11   1  11       34.08       25.76      9.54 o 
  -9   2  11       51.92       38.24     23.38 o 
  -8   2  11       44.71       40.75     14.83 o 
  -7   2  11       37.40       32.95     16.70 o 
  -6   2  11       22.05       25.45     11.67 o 
  -5   2  11      258.00      261.38     10.70 o 
  -4   2  11       33.54       31.81      8.07 o 
  -3   2  11       27.98       31.22      9.56 o 
  -2   2  11       73.20       92.17      6.83 o 
  -1   2  11        0.02        3.78      2.37 o 
   0   2  11      131.33      106.50      5.77 o 
   1   2  11       10.47       22.41      6.65 o 
   2   2  11      288.23      238.82      8.69 o 
   3   2  11       78.96       95.57      4.80 o 
   4   2  11        6.21        3.83      1.84 o 
   5   2  11       14.79       11.24      3.97 o 
   6   2  11      421.74      385.15     15.94 o 
   7   2  11      360.26      274.07     33.23 o 
   8   2  11      402.71      410.03     17.31 o 
   9   2  11      228.81      219.06     15.31 o 
  10   2  11      111.36      104.84     12.72 o 
  11   2  11       47.90       44.35     44.85 o 
  -9   3  11        2.05        5.64      4.90 o 
  -8   3  11        0.97        1.37      5.49 o 
  -7   3  11      143.83      120.84     13.06 o 
  -6   3  11      100.76       78.47      6.29 o 
  -5   3  11      607.37      573.04     16.81 o 
  -4   3  11       59.39       73.92      4.58 o 
  -3   3  11      222.19      236.85      9.39 o 
  -2   3  11      108.55      111.16      4.90 o 
  -1   3  11      278.63      234.72      8.57 o 
   0   3  11      881.26      863.56     20.23 o 
   1   3  11      781.17      776.73     24.85 o 
   2   3  11     1194.95     1184.34     42.47 o 
   3   3  11       38.57       46.30     19.23 o 
   4   3  11      543.36      556.50     26.85 o 
   5   3  11     1297.24     1283.97     64.04 o 
   6   3  11      151.99      141.94      5.98 o 
   7   3  11     1720.89     1710.36     65.25 o 
   8   3  11      835.58      821.00     54.46 o 
   9   3  11        1.95        4.46      7.46 o 
  10   3  11       33.78       26.90     26.19 o 
  11   3  11        1.87        4.19      5.91 o 
  -9   4  11        0.02        1.71      9.34 o 
  -8   4  11       18.83       26.02     23.49 o 
  -7   4  11       88.39       58.89     25.55 o 
  -6   4  11        1.11        2.54      4.25 o 
  -5   4  11      300.86      275.03     11.80 o 
  -4   4  11       70.79       66.34      5.28 o 
  -3   4  11      428.43      403.15     12.27 o 
  -2   4  11      638.88      584.95     16.62 o 
  -1   4  11       93.03      108.69      5.34 o 
   0   4  11       41.69       49.41      4.12 o 
   1   4  11       16.88       14.34      3.35 o 
   2   4  11      248.28      259.37      7.64 o 
   3   4  11       31.15       42.62     21.97 o 
   4   4  11      274.75      257.26     15.80 o 
   5   4  11      165.25      143.70     11.59 o 
   6   4  11       81.53       79.14     11.93 o 
   7   4  11       99.43       74.05     11.18 o 
   8   4  11       47.17       36.81     20.57 o 
   9   4  11        7.06        6.01      5.70 o 
  10   4  11       11.03        5.71      7.51 o 
  -8   5  11       23.15       22.04     22.06 o 
  -7   5  11       86.65       87.53     19.14 o 
  -6   5  11        0.45        0.27      4.79 o 
  -5   5  11        3.21        4.92      6.01 o 
  -4   5  11      351.80      341.25     21.25 o 
  -3   5  11     1155.14     1221.16     22.01 o 
  -2   5  11      348.80      373.44     11.40 o 
  -1   5  11      207.02      191.97      6.81 o 
   0   5  11       32.43       32.79      3.50 o 
   1   5  11       86.25       78.86      3.56 o 
   2   5  11       18.37       23.04     12.83 o 
   3   5  11     1638.17     1738.63     43.35 o 
   4   5  11      267.95      286.85     20.57 o 
   5   5  11      286.16      314.17     16.15 o 
   6   5  11      753.66      778.85     33.92 o 
   7   5  11        5.53        3.20      4.09 o 
   8   5  11       36.78       41.29     25.83 o 
   9   5  11       35.15       25.43     18.38 o 
  10   5  11       76.26       92.35     20.20 o 
  -8   6  11        1.48        4.49      6.60 o 
  -7   6  11      170.02      211.51     17.80 o 
  -6   6  11        0.13        1.86      4.65 o 
  -5   6  11      872.58      943.56     46.39 o 
  -4   6  11       40.78       48.29     21.98 o 
  -3   6  11      103.78       88.71     11.70 o 
  -2   6  11       20.40       18.01      2.20 o 
  -1   6  11      812.80      788.92     32.85 o 
   0   6  11      178.71      187.30      6.60 o 
   1   6  11      387.70      359.20     10.53 o 
   2   6  11       60.82       56.92     16.96 o 
   3   6  11       13.04       13.32      6.13 o 
   4   6  11      217.94      208.98     17.99 o 
   5   6  11      648.30      705.61     24.72 o 
   6   6  11       24.06       25.59     10.60 o 
   7   6  11      116.57      119.03     12.47 o 
   8   6  11        0.19        0.60      5.68 o 
   9   6  11       11.20       11.84     12.94 o 
  10   6  11       14.61       23.02     31.05 o 
  -7   7  11        1.41        4.00      4.74 o 
  -6   7  11      218.82      207.97     25.36 o 
  -5   7  11       10.85       13.25     10.29 o 
  -4   7  11       65.56       54.56     11.06 o 
  -3   7  11      111.59       96.35     10.84 o 
  -2   7  11       12.79       12.20      7.18 o 
  -1   7  11       49.19       43.30      3.30 o 
   0   7  11       88.19       80.62      5.32 o 
   1   7  11      817.64      817.91     22.05 o 
   2   7  11      265.68      260.62     12.74 o 
   3   7  11     1240.85     1278.11     34.43 o 
   4   7  11       11.69        5.61      3.63 o 
   5   7  11        5.41        9.39      5.73 o 
   6   7  11      271.58      284.01     18.94 o 
   7   7  11        1.97        4.84      4.34 o 
   8   7  11        0.00        0.36      5.62 o 
   9   7  11      114.61      111.14     19.32 o 
  10   7  11      129.65      157.00     22.63 o 
  -7   8  11       19.56       11.41     10.09 o 
  -6   8  11       21.17       21.56     17.12 o 
  -5   8  11      388.64      418.75     30.47 o 
  -4   8  11        1.84        5.90      5.97 o 
  -3   8  11       85.81       75.50     10.58 o 
  -2   8  11       56.97       47.22      8.64 o 
  -1   8  11       11.70        7.01      7.55 o 
   0   8  11       15.65       17.68      6.17 o 
   1   8  11       69.16       68.43      4.72 o 
   2   8  11      262.10      226.29     16.40 o 
   3   8  11      216.53      246.07     18.34 o 
   4   8  11       35.63       26.71     13.75 o 
   5   8  11        0.96        1.64      2.79 o 
   6   8  11        0.50        2.81      7.69 o 
   7   8  11      119.33      127.40     15.49 o 
   8   8  11        2.68        8.60      6.53 o 
   9   8  11       63.46       77.89     15.73 o 
  -6   9  11        1.83        2.50      3.31 o 
  -5   9  11       45.11       34.70     30.85 o 
  -4   9  11       20.56       26.61     25.96 o 
  -3   9  11       58.96       59.17     10.30 o 
  -2   9  11       26.04       18.66     13.68 o 
  -1   9  11       70.35       80.70      8.94 o 
   0   9  11      330.36      338.28     17.85 o 
   1   9  11       65.31       47.70      4.77 o 
   2   9  11      537.99      477.09     25.82 o 
   3   9  11        3.29        1.38      4.27 o 
   4   9  11       36.62       35.39     19.28 o 
   5   9  11       20.92       14.91     10.33 o 
   6   9  11       42.51       40.21     21.83 o 
   7   9  11       11.30        5.90      4.22 o 
   8   9  11      179.57      224.32     24.19 o 
  -5  10  11      151.77      168.53     19.27 o 
  -4  10  11       52.15       45.18     33.28 o 
  -3  10  11       36.69       21.49     21.93 o 
  -2  10  11        1.01        1.80      6.22 o 
  -1  10  11       50.56       40.15     16.68 o 
   0  10  11      141.65      137.86     18.04 o 
   1  10  11       38.17       30.80     33.89 o 
   2  10  11        2.39       -1.53      7.83 o 
   3  10  11        0.86        7.03     10.76 o 
   4  10  11       41.78       48.75     19.80 o 
   5  10  11        0.46        3.08      5.67 o 
   6  10  11      153.84      178.95     13.92 o 
   7  10  11      200.20      263.80     21.43 o 
   8  10  11        5.56        7.98      6.44 o 
  -4  11  11        3.71        1.69      5.17 o 
  -3  11  11       15.05        6.33      6.82 o 
  -2  11  11       99.75       95.22     11.58 o 
  -1  11  11      204.02      199.60     24.91 o 
   0  11  11       24.59       28.76     27.62 o 
   1  11  11       44.88       37.08     26.34 o 
   2  11  11        0.53        3.64      5.10 o 
   3  11  11      130.63      158.48     31.98 o 
   4  11  11       30.70       19.09     23.24 o 
   5  11  11       38.88       38.56     13.89 o 
   6  11  11       30.74       23.03     35.63 o 
   7  11  11      133.26      198.87     23.44 o 
  -2  12  11       26.72        8.29     23.93 o 
  -1  12  11       12.06       16.09     21.39 o 
   0  12  11        5.23        3.90      7.84 o 
   1  12  11       11.58       20.06     18.12 o 
   2  12  11       78.92       87.93     79.33 o 
   3  12  11       43.37       29.86     46.30 o 
   4  12  11        6.40        9.52     12.41 o 
   1  13  11        0.69       -1.03      6.77 o 
   2  13  11        0.50        1.91      5.77 o 
  -3 -12  12        3.11        3.39      6.99 o 
  -2 -12  12       11.47       16.29     11.53 o 
  -1 -12  12       14.76       10.17     19.50 o 
   0 -12  12       37.76       20.55     23.04 o 
   1 -12  12       21.05       10.63      7.37 o 
  -5 -11  12        0.24        3.49      4.85 o 
  -4 -11  12       15.96        8.31     13.86 o 
  -3 -11  12        5.04        4.37     12.38 o 
  -2 -11  12       15.74       18.68     20.43 o 
  -1 -11  12       11.02       10.97      9.11 o 
   0 -11  12       30.74       30.31     16.80 o 
   1 -11  12       95.25      100.30     13.39 o 
   2 -11  12        0.51        0.19      7.23 o 
   3 -11  12       37.40       18.98     21.04 o 
  -6 -10  12        5.28        5.91     11.20 o 
  -5 -10  12       73.73       55.82     14.41 o 
  -4 -10  12       29.43       23.76     23.70 o 
  -3 -10  12       44.48       22.76     23.22 o 
  -2 -10  12        0.04        1.45      3.05 o 
  -1 -10  12       27.79       26.54     17.82 o 
   0 -10  12        1.49        3.13      4.37 o 
   1 -10  12       54.48       54.76      9.57 o 
   2 -10  12      114.70      122.72     14.71 o 
   3 -10  12       20.84       15.09      9.86 o 
   4 -10  12        5.54        4.91      4.99 o 
   5 -10  12        2.78        5.40      4.61 o 
  -7  -9  12        0.02        2.62      4.69 o 
  -6  -9  12      142.23      201.45     18.12 o 
  -5  -9  12       85.29      106.45     14.27 o 
  -4  -9  12       91.89       89.08     12.75 o 
  -3  -9  12      138.31      147.32     18.64 o 
  -2  -9  12        0.17        3.09      2.43 o 
  -1  -9  12       20.53       26.81     18.18 o 
   0  -9  12        2.30        2.65      4.52 o 
   1  -9  12       15.53       15.63      8.39 o 
   2  -9  12       38.76       40.23     11.86 o 
   3  -9  12      138.25      154.75     14.31 o 
   4  -9  12       13.97       17.81     11.17 o 
   5  -9  12       61.10       59.03     11.49 o 
   6  -9  12        0.35        0.62      3.97 o 
  -8  -8  12       31.81       28.77     26.56 o 
  -7  -8  12        0.09       -1.25      9.83 o 
  -6  -8  12        3.14        3.27      5.58 o 
  -5  -8  12      179.24      180.13     16.24 o 
  -4  -8  12       26.90       20.13     18.66 o 
  -3  -8  12        7.77        7.30      5.67 o 
  -2  -8  12       53.54       36.44     12.54 o 
  -1  -8  12        5.12        4.85      4.82 o 
   0  -8  12      381.20      401.44     19.04 o 
   1  -8  12      365.08      376.76     19.66 o 
   2  -8  12        6.58        9.75      5.07 o 
   3  -8  12        9.42        9.93      7.64 o 
   4  -8  12       11.13       14.27      7.35 o 
   5  -8  12        8.56       11.62      6.80 o 
   6  -8  12        0.43        2.28      4.63 o 
   7  -8  12        5.49        4.47      3.77 o 
  -8  -7  12      197.69      218.50     17.31 o 
  -7  -7  12        3.56        8.62      6.51 o 
  -6  -7  12       21.92       16.72     11.85 o 
  -5  -7  12      300.07      335.46     22.88 o 
  -4  -7  12        0.72        4.22      4.22 o 
  -3  -7  12       33.07       37.50      6.87 o 
  -2  -7  12        2.97        9.61      5.75 o 
  -1  -7  12      751.91      812.23     34.54 o 
   0  -7  12      489.26      522.20     26.90 o 
   1  -7  12       22.57       19.62     10.27 o 
   2  -7  12        7.90       14.48      8.00 o 
   3  -7  12      306.42      322.81     16.40 o 
   4  -7  12      203.85      194.91     15.36 o 
   5  -7  12       44.36       35.99     15.66 o 
   6  -7  12        9.71       11.30      6.87 o 
   7  -7  12       30.21       18.39     15.92 o 
   8  -7  12       40.49       28.77     27.16 o 
  -9  -6  12        0.64        2.91      4.47 o 
  -8  -6  12       81.64       84.06     17.21 o 
  -7  -6  12      231.70      209.41     19.98 o 
  -6  -6  12       25.31       22.58     22.12 o 
  -5  -6  12        5.37        8.90      4.78 o 
  -4  -6  12        1.52        4.70      3.01 o 
  -3  -6  12      216.75      234.15     16.06 o 
  -2  -6  12       63.18       74.83      7.38 o 
  -1  -6  12      104.13      123.16     11.08 o 
   0  -6  12     1301.26     1379.23     36.68 o 
   1  -6  12     1700.29     1781.56     47.85 o 
   2  -6  12      802.78      846.00     27.21 o 
   3  -6  12       58.05       78.70     26.40 o 
   4  -6  12       58.17       62.81     20.36 o 
   5  -6  12        3.42        4.42      3.02 o 
   6  -6  12        9.59       11.08      5.71 o 
   7  -6  12        8.73       11.21      6.63 o 
   8  -6  12      121.33      120.46     11.17 o 
  -9  -5  12        5.05        1.87      6.04 o 
  -8  -5  12       18.86       20.50     21.91 o 
  -7  -5  12      159.52      142.66     14.90 o 
  -6  -5  12      864.38      869.84     40.30 o 
  -5  -5  12       50.01       56.01      5.80 o 
  -4  -5  12       17.95       12.68      6.27 o 
  -3  -5  12       97.27      111.96      7.66 o 
  -2  -5  12        0.12        4.67      4.55 o 
  -1  -5  12       70.19       58.09     11.19 o 
   0  -5  12       22.47       31.72     11.47 o 
   1  -5  12      937.28     1003.04     28.31 o 
   2  -5  12       22.62       31.95     14.29 o 
   3  -5  12      209.14      198.75     11.86 o 
   4  -5  12      286.12      321.31     19.37 o 
   5  -5  12       44.25       50.83     22.86 o 
   6  -5  12      226.82      242.86     14.18 o 
   7  -5  12        2.54        5.92      5.66 o 
   8  -5  12       13.94       10.65      7.17 o 
   9  -5  12       20.60       14.55      6.32 o 
  -9  -4  12        4.63        3.00      5.15 o 
  -8  -4  12       48.77       40.44     25.96 o 
  -7  -4  12       34.65       32.29     21.73 o 
  -6  -4  12        3.52        2.12      5.60 o 
  -5  -4  12     1043.26      969.05     35.76 o 
  -4  -4  12      538.15      565.13     17.47 o 
  -3  -4  12      591.22      619.23     18.10 o 
  -2  -4  12        6.20        6.02      4.31 o 
  -1  -4  12      619.20      684.18     25.55 o 
   0  -4  12      255.91      264.28     12.91 o 
   1  -4  12       71.50       71.12     17.71 o 
   2  -4  12      389.09      375.95     17.42 o 
   3  -4  12      136.19      126.82     10.54 o 
   4  -4  12       46.79       43.36     18.34 o 
   5  -4  12       57.41       57.48     20.52 o 
   6  -4  12      106.36      100.78     13.84 o 
   7  -4  12       27.59       27.61     13.35 o 
   8  -4  12       67.03       58.10     10.22 o 
   9  -4  12        2.58        4.71      4.73 o 
  -9  -3  12      195.69      187.84     15.39 o 
  -8  -3  12        3.02        2.75      5.01 o 
  -7  -3  12      251.84      271.79     18.21 o 
  -6  -3  12       73.27       66.00      7.03 o 
  -5  -3  12      165.35      139.37     10.50 o 
  -4  -3  12        2.31        2.76      3.94 o 
  -3  -3  12      135.23      152.00      9.18 o 
  -2  -3  12        5.70        4.52      3.35 o 
  -1  -3  12      135.00      130.09      9.36 o 
   0  -3  12       39.84       40.26      9.28 o 
   1  -3  12       95.87       72.23      6.74 o 
   2  -3  12        7.45       14.60      6.55 o 
   4  -3  12      213.27      198.59     12.51 o 
   5  -3  12       21.18       25.39     11.28 o 
   6  -3  12      192.44      189.08     11.51 o 
   7  -3  12      154.80      150.61     12.37 o 
   8  -3  12       68.76       66.01     15.34 o 
   9  -3  12       29.88       25.84     19.44 o 
  10  -3  12        2.37        1.07      2.93 o 
  -9  -2  12       18.83       15.79     10.94 o 
  -8  -2  12      123.99      142.30     13.35 o 
  -7  -2  12       89.56       73.37     11.97 o 
  -6  -2  12      310.78      297.11     11.73 o 
  -5  -2  12        0.03        0.48      3.35 o 
  -4  -2  12        8.57       11.52      5.31 o 
  -3  -2  12      609.15      646.09     18.99 o 
  -2  -2  12      640.45      717.35     23.38 o 
  -1  -2  12      178.70      194.93     10.26 o 
   0  -2  12       18.32       16.16      6.86 o 
   1  -2  12        2.16        3.93      3.06 o 
   2  -2  12      996.59     1068.83     32.99 o 
   3  -2  12      126.20      126.10      8.66 o 
   4  -2  12       56.68       57.63     10.34 o 
   5  -2  12       88.05       80.90      8.74 o 
   6  -2  12       92.71       84.37      8.63 o 
   7  -2  12        6.26        8.42      5.40 o 
   8  -2  12       13.32        9.70      4.82 o 
   9  -2  12      289.99      289.59     15.14 o 
  10  -2  12        4.41        3.91      5.01 o 
  -9  -1  12      259.46      270.96     17.55 o 
  -8  -1  12      181.95      164.41     15.16 o 
  -7  -1  12       16.71       12.82     10.12 o 
  -6  -1  12      297.08      282.95     13.16 o 
  -5  -1  12       54.53       50.22      6.89 o 
  -4  -1  12        1.76        4.64      3.27 o 
  -3  -1  12       10.26        8.74      5.07 o 
  -2  -1  12        1.31        0.07      3.91 o 
  -1  -1  12       61.94       52.50      7.27 o 
   0  -1  12       11.86        9.79      4.40 o 
   1  -1  12       66.97       53.46      6.00 o 
   2  -1  12      592.77      588.36     36.99 o 
   3  -1  12      228.40      217.05     16.64 o 
   4  -1  12        0.54        1.44      2.23 o 
   5  -1  12      142.90      137.32     11.74 o 
   6  -1  12       30.96       26.42     13.75 o 
   7  -1  12      380.24      360.21     15.95 o 
   8  -1  12        7.30        6.14      3.86 o 
   9  -1  12        8.12        2.73      3.32 o 
  10  -1  12      118.33      121.67     13.75 o 
  -9   0  12        1.84        1.31      3.39 o 
  -8   0  12      127.43      114.52      9.57 o 
  -7   0  12       11.60        9.58      5.16 o 
  -6   0  12      152.67      162.13      9.40 o 
  -5   0  12       64.44       69.95     12.45 o 
  -4   0  12       48.36       49.98      7.57 o 
  -3   0  12      113.16      120.37      8.15 o 
  -2   0  12      110.41      125.70      8.14 o 
  -1   0  12      197.00      183.33      8.90 o 
   0   0  12       21.17       28.69      9.75 o 
   1   0  12      666.74      690.27     18.26 o 
   2   0  12      321.08      300.12     10.83 o 
   3   0  12       28.31       43.09      7.77 o 
   4   0  12       14.42       20.95      7.31 o 
   5   0  12       41.76       25.37     11.47 o 
   6   0  12       30.36       24.09     10.39 o 
   7   0  12     1118.38     1131.60     37.97 o 
   8   0  12       45.34       31.95     18.10 o 
   9   0  12      355.89      388.51     19.60 o 
  10   0  12       86.83       97.15     11.97 o 
  -9   1  12        1.08        2.21      4.20 o 
  -8   1  12      179.26      171.07     12.29 o 
  -7   1  12      143.99      156.87      9.50 o 
  -6   1  12        7.81        9.87      5.76 o 
  -5   1  12     1031.54     1065.34     35.17 o 
  -4   1  12        1.81        6.28      3.09 o 
  -3   1  12       44.68       45.21     11.98 o 
  -2   1  12      123.62      155.39      8.02 o 
  -1   1  12        5.18        4.15      2.51 o 
   0   1  12        3.08        1.75      2.65 o 
   1   1  12      743.49      818.56     17.86 o 
   2   1  12     1189.14     1226.47     58.22 o 
   3   1  12      693.79      737.88     19.00 o 
   4   1  12      188.16      165.58      7.20 o 
   5   1  12       95.25       92.23      5.48 o 
   6   1  12      374.05      348.80     13.55 o 
   7   1  12      185.20      183.64      9.48 o 
   8   1  12      177.51      180.71     11.81 o 
   9   1  12        0.28        3.93      6.96 o 
  10   1  12        4.17        3.41      6.86 o 
  -9   2  12        6.89        7.43      6.96 o 
  -8   2  12       27.52       26.85     20.62 o 
  -7   2  12       21.44       12.05      7.67 o 
  -6   2  12        9.72        2.46      3.25 o 
  -5   2  12       59.55       73.20      7.54 o 
  -4   2  12      395.72      398.81     17.53 o 
  -3   2  12       78.65       73.25      5.95 o 
  -2   2  12      109.52      122.85      7.14 o 
  -1   2  12      120.56      132.45      8.17 o 
   0   2  12       49.74       59.11      4.85 o 
   1   2  12       45.82       36.25      5.64 o 
   2   2  12       95.90      106.80      5.62 o 
   3   2  12       70.81       64.09      3.87 o 
   4   2  12      118.81      108.92      7.24 o 
   5   2  12        2.51        3.03      1.77 o 
   6   2  12      143.43      160.31      7.74 o 
   7   2  12      750.36      752.75     22.79 o 
   8   2  12        0.33        4.12      4.70 o 
   9   2  12       19.64       13.96     13.35 o 
  10   2  12        1.68        2.90      5.81 o 
  -9   3  12       16.80        9.13     12.83 o 
  -8   3  12       41.39       37.45     36.43 o 
  -7   3  12       12.15        6.28      5.94 o 
  -6   3  12      303.57      296.65     16.67 o 
  -5   3  12        4.09        0.87      3.00 o 
  -4   3  12     1808.89     1909.28     38.41 o 
  -3   3  12      574.90      607.79     18.31 o 
  -2   3  12      143.92      135.08      7.47 o 
  -1   3  12      117.56      140.77     10.34 o 
   0   3  12     1566.57     1375.12    177.18 o 
   1   3  12      434.37      482.47     11.14 o 
   2   3  12      686.15      624.99     15.44 o 
   3   3  12       14.22       16.51      2.37 o 
   4   3  12      566.68      586.07     26.91 o 
   5   3  12       10.43        8.92      1.72 o 
   6   3  12      110.89      116.79     12.37 o 
   7   3  12      175.48      167.38     13.68 o 
   8   3  12      111.85      117.21     15.20 o 
   9   3  12       27.04       26.56     15.30 o 
  10   3  12       83.71       81.47     17.97 o 
  -8   4  12       69.44       57.33     14.86 o 
  -7   4  12        1.74        6.03      6.44 o 
  -6   4  12       11.95       14.25      9.04 o 
  -5   4  12       70.85       74.58     13.13 o 
  -4   4  12      186.07      193.49      8.44 o 
  -3   4  12     1423.86     1432.30     53.96 o 
  -2   4  12       11.14        8.04      2.99 o 
  -1   4  12       99.45       93.04      6.09 o 
   0   4  12       64.02       55.41      5.68 o 
   1   4  12        1.77        1.66      1.50 o 
   2   4  12       10.44       10.34      2.90 o 
   3   4  12      874.76      905.86     27.87 o 
   4   4  12      656.65      679.19     23.28 o 
   5   4  12       64.80       70.18     25.89 o 
   6   4  12      654.41      668.27     38.12 o 
   7   4  12       21.95       14.83      8.34 o 
   8   4  12      111.17      124.18     12.03 o 
   9   4  12        1.30        1.12      5.45 o 
  10   4  12        0.05        1.24      3.39 o 
  -8   5  12        4.08        4.53      6.33 o 
  -7   5  12       81.87       87.00     17.61 o 
  -6   5  12        0.82        2.50      4.83 o 
  -5   5  12      144.88      146.97     16.58 o 
  -4   5  12      207.26      221.26     18.20 o 
  -3   5  12      593.91      595.79     15.70 o 
  -2   5  12      303.30      268.24     11.06 o 
  -1   5  12      201.72      204.61      7.57 o 
   0   5  12      916.84      898.21     42.49 o 
   1   5  12       34.37       29.37      6.90 o 
   2   5  12        0.19       -0.12      3.57 o 
   3   5  12      422.58      430.16     23.11 o 
   4   5  12        4.84       13.53      6.72 o 
   5   5  12        4.59        4.79      3.50 o 
   6   5  12      308.99      285.41     15.19 o 
   7   5  12        1.48        3.14      4.40 o 
   8   5  12       32.94       23.04     13.98 o 
   9   5  12       19.26       12.25      9.17 o 
  10   5  12       84.98       82.22     73.43 o 
  -8   6  12       32.14       57.13     15.31 o 
  -7   6  12       47.95       44.57     34.14 o 
  -6   6  12        2.41        5.29      6.68 o 
  -5   6  12        0.97        0.48      5.92 o 
  -4   6  12      463.59      456.41     28.07 o 
  -3   6  12       46.30       42.56     17.40 o 
  -2   6  12       37.10       41.75      3.50 o 
  -1   6  12      379.13      331.52     11.68 o 
   0   6  12        0.99        3.30      2.87 o 
   1   6  12      555.14      574.36     13.22 o 
   2   6  12        4.94        2.57      3.50 o 
   3   6  12      588.78      626.26     21.57 o 
   4   6  12       49.97       54.55     22.13 o 
   5   6  12      449.96      477.88     25.00 o 
   6   6  12      564.91      585.91     28.10 o 
   7   6  12      137.83      153.22     14.35 o 
   8   6  12       12.72       12.43     12.49 o 
   9   6  12       95.45      105.37     10.63 o 
  10   6  12       99.79      112.97     20.62 o 
  -7   7  12       64.72       56.28     23.07 o 
  -6   7  12      110.61      110.86     13.42 o 
  -5   7  12      238.07      240.35     16.86 o 
  -4   7  12      202.50      226.19     16.23 o 
  -3   7  12        5.69       10.30      6.30 o 
  -2   7  12      209.79      184.68     11.46 o 
  -1   7  12      339.27      322.95     17.71 o 
   0   7  12        0.90        0.63      1.30 o 
   1   7  12      100.08      105.14      5.23 o 
   2   7  12       25.15       17.72     11.48 o 
   3   7  12     1394.69     1357.51     52.86 o 
   4   7  12      186.73      150.47     12.78 o 
   5   7  12      571.98      542.84     23.24 o 
   6   7  12       50.39       50.05     18.86 o 
   7   7  12      149.22      160.50     14.15 o 
   8   7  12      106.40      115.12     10.98 o 
   9   7  12        1.62        2.70      6.72 o 
  -6   8  12      102.55      116.27     14.76 o 
  -5   8  12       28.24       21.89     18.77 o 
  -4   8  12        2.70        4.48      4.99 o 
  -3   8  12       15.33       20.02     14.56 o 
  -2   8  12       16.42        8.93      9.39 o 
  -1   8  12       55.12       45.94      7.81 o 
   0   8  12       24.90       19.06     14.93 o 
   1   8  12       25.14       18.34      3.95 o 
   2   8  12        0.01        2.65      4.43 o 
   3   8  12      833.36      795.56     28.78 o 
   4   8  12        6.64        4.98      5.15 o 
   5   8  12       84.68       84.58     26.46 o 
   6   8  12      236.16      199.90     14.20 o 
   7   8  12       47.74       56.94     13.23 o 
   8   8  12       87.26      107.72     24.32 o 
   9   8  12       84.32      104.20     16.78 o 
  -5   9  12      176.28      222.93     19.79 o 
  -4   9  12      171.96      204.86     19.29 o 
  -3   9  12       18.27        9.58      9.44 o 
  -2   9  12        3.16        4.05      4.90 o 
  -1   9  12       20.51       17.94     14.01 o 
   0   9  12        0.80        1.91      2.24 o 
   1   9  12      100.62       93.77     18.27 o 
   2   9  12      135.53      138.29      9.68 o 
   3   9  12      435.62      430.64     26.11 o 
   4   9  12        2.28        8.75      6.15 o 
   5   9  12        1.58        2.05      4.45 o 
   6   9  12       17.59       15.61     11.35 o 
   7   9  12        4.89        2.76      4.45 o 
   8   9  12       91.69       77.33     70.31 o 
  -4  10  12        4.34        4.21      4.25 o 
  -3  10  12       31.46       37.25     23.18 o 
  -2  10  12       19.65       24.56     13.47 o 
   0  10  12       62.32       66.37     31.99 o 
   1  10  12       14.93       21.00     23.26 o 
   2  10  12       41.30       29.83     25.14 o 
   3  10  12       33.53       46.94      7.17 o 
   4  10  12       12.91       12.21     10.20 o 
   5  10  12      144.91      158.60     11.85 o 
   6  10  12       18.20       15.58     10.42 o 
   7  10  12      249.30      284.82     23.16 o 
  -3  11  12      253.70      299.54     24.38 o 
  -2  11  12        9.48        1.96      5.79 o 
  -1  11  12       60.96       68.41     58.31 o 
   0  11  12        1.14        3.63      6.80 o 
   1  11  12        9.52       13.12     20.69 o 
   2  11  12       41.19       28.02     49.43 o 
   3  11  12       22.35       22.26     33.63 o 
   4  11  12        0.17        0.77      6.31 o 
   5  11  12       49.04       29.79     25.32 o 
   6  11  12       45.21       45.50     25.46 o 
  -1  12  12        7.07        3.42      8.46 o 
   0  12  12        1.99        0.74      7.19 o 
   1  12  12       24.97       31.32     32.91 o 
   2  12  12      116.62      136.73     18.36 o 
   3  12  12       14.65        9.27     22.24 o 
   4  12  12       98.40      113.02     15.95 o 
  -4 -11  13        3.63        5.11      7.25 o 
  -3 -11  13       11.40        2.72      8.81 o 
  -2 -11  13        0.88        2.40      4.05 o 
  -1 -11  13        6.62        4.74      7.68 o 
   0 -11  13       26.00       21.38     16.97 o 
   1 -11  13        1.59        1.97      5.77 o 
   2 -11  13        0.20        2.16      3.58 o 
   3 -11  13       19.84       18.12     17.06 o 
  -5 -10  13       27.46       26.28     28.79 o 
  -4 -10  13       51.83       45.08     13.31 o 
  -3 -10  13        0.00        3.25      4.40 o 
  -2 -10  13      148.53      134.46     19.55 o 
  -1 -10  13       12.79        7.66     10.46 o 
   0 -10  13        4.98        4.65      3.64 o 
   1 -10  13        1.89        2.65      4.41 o 
   2 -10  13       25.60       18.85     14.97 o 
   3 -10  13        3.61        3.07      5.38 o 
   4 -10  13       21.69       14.19      9.77 o 
  -6  -9  13       19.17       21.59     21.48 o 
  -5  -9  13       12.73        9.85     11.97 o 
  -4  -9  13      134.78      123.93     16.94 o 
  -3  -9  13       41.34       35.39     20.60 o 
  -2  -9  13      141.87      141.71     11.62 o 
  -1  -9  13       42.65       31.24     19.48 o 
   0  -9  13        4.36        9.93      4.69 o 
   1  -9  13        0.26        2.76      3.72 o 
   2  -9  13      159.46      145.28     12.06 o 
   3  -9  13        0.01        3.59      3.41 o 
   4  -9  13       35.37       32.67     22.49 o 
   5  -9  13       66.34       54.35     11.73 o 
   6  -9  13      105.84      102.34     14.61 o 
  -7  -8  13      204.37      208.44     19.20 o 
  -6  -8  13        4.22        4.82      4.79 o 
  -5  -8  13      107.68      106.82     12.95 o 
  -4  -8  13       19.74       18.22      8.92 o 
  -3  -8  13       17.21       17.86      8.84 o 
  -2  -8  13       32.38       33.05     11.38 o 
  -1  -8  13      165.61      169.96     11.39 o 
   0  -8  13       65.22       48.44     12.05 o 
   1  -8  13      485.95      478.20     21.20 o 
   2  -8  13       89.85       87.27     11.81 o 
   3  -8  13       81.74       93.37     11.52 o 
   4  -8  13      175.19      155.25     13.26 o 
   5  -8  13      128.99      119.89     12.53 o 
   6  -8  13        5.02        7.95      5.67 o 
   7  -8  13        0.59        2.68      4.68 o 
  -8  -7  13       10.61        6.33     10.45 o 
  -7  -7  13        0.10        3.43      5.68 o 
  -6  -7  13      201.25      210.68     18.72 o 
  -5  -7  13       74.04       62.23     12.93 o 
  -4  -7  13       11.51       11.50      8.49 o 
  -3  -7  13        1.55        2.28      3.55 o 
  -2  -7  13        8.19        6.94      5.75 o 
  -1  -7  13      285.77      299.50     14.27 o 
   0  -7  13       92.31       81.60     10.01 o 
   1  -7  13        3.01        5.77      4.45 o 
   2  -7  13        0.97        3.38      3.84 o 
   3  -7  13      293.64      325.29     21.17 o 
   4  -7  13        2.80        2.17      3.31 o 
   5  -7  13      286.84      282.90     16.78 o 
   6  -7  13       19.36       21.30     11.41 o 
   7  -7  13        6.37        4.36      5.57 o 
  -8  -6  13      138.09      148.64     18.72 o 
  -7  -6  13      385.35      424.32     23.83 o 
  -6  -6  13       24.35       33.56     16.24 o 
  -5  -6  13        0.42        0.09      6.63 o 
  -4  -6  13        0.77       -0.20      2.58 o 
  -3  -6  13        2.81        2.70      1.98 o 
  -2  -6  13      100.99       92.30      8.29 o 
  -1  -6  13       37.68       41.14     17.85 o 
   0  -6  13     1095.90     1109.20     31.76 o 
   1  -6  13      106.28      106.36     18.76 o 
   2  -6  13       20.34       18.09      8.70 o 
   3  -6  13      129.05      111.14     11.26 o 
   4  -6  13      177.91      179.58     13.35 o 
   5  -6  13        1.02        3.32      4.28 o 
   6  -6  13       13.58       16.15      9.97 o 
   7  -6  13        4.18        4.97      5.13 o 
   8  -6  13        0.02        3.19      3.45 o 
  -9  -5  13        1.89        1.57      3.88 o 
  -8  -5  13       21.54       15.61     11.66 o 
  -7  -5  13        0.18        2.94      3.78 o 
  -6  -5  13       45.52       43.61     27.31 o 
  -5  -5  13       17.28       10.26      6.52 o 
  -4  -5  13        0.50        1.28      2.94 o 
  -3  -5  13        5.92        5.15      3.82 o 
  -2  -5  13        4.96        6.32      3.77 o 
  -1  -5  13        8.68        8.42      3.83 o 
   0  -5  13      449.50      452.63     20.56 o 
   1  -5  13      382.81      409.15     19.81 o 
   2  -5  13       63.30       71.39     10.17 o 
   3  -5  13        2.13        3.46      3.48 o 
   4  -5  13       28.00       26.84     14.37 o 
   5  -5  13      559.06      576.72     23.77 o 
   6  -5  13      223.28      230.21     14.00 o 
   7  -5  13       13.81       15.60     10.34 o 
   8  -5  13        0.11        1.62      4.78 o 
   9  -5  13      177.94      184.63     14.98 o 
  -9  -4  13        3.03        3.50      3.57 o 
  -8  -4  13        1.04        2.14      4.52 o 
  -7  -4  13       29.00       40.54     21.45 o 
  -6  -4  13        1.43        2.77      7.47 o 
  -5  -4  13      155.11      155.91     10.15 o 
  -4  -4  13      351.31      345.42     14.83 o 
  -3  -4  13       19.83       33.02     11.96 o 
  -2  -4  13       86.55       86.65      8.92 o 
  -1  -4  13      120.33      120.57      9.14 o 
   0  -4  13      278.93      282.98     13.64 o 
   1  -4  13       21.91       36.25     16.05 o 
   2  -4  13      438.10      460.90     20.96 o 
   3  -4  13       78.75       77.04      7.78 o 
   4  -4  13      187.14      185.31     11.41 o 
   5  -4  13      282.80      301.50     16.45 o 
   6  -4  13       27.02       17.88      9.32 o 
   7  -4  13       20.49       22.17     14.33 o 
   8  -4  13      128.04      126.12     11.53 o 
   9  -4  13      124.90      131.87     11.48 o 
  -9  -3  13       24.87       19.99     22.51 o 
  -8  -3  13        3.84        4.14      5.73 o 
  -7  -3  13      216.41      206.66     17.00 o 
  -6  -3  13       31.59       36.06      7.29 o 
  -5  -3  13      247.99      244.95     12.55 o 
  -4  -3  13      128.60      124.62      7.81 o 
  -3  -3  13       96.98       94.76      7.95 o 
  -2  -3  13       27.66       30.99     10.56 o 
  -1  -3  13      149.56      160.33     10.09 o 
   0  -3  13       12.72       23.85      8.18 o 
   1  -3  13        0.00        1.95      4.33 o 
   2  -3  13      184.43      186.64     11.49 o 
   3  -3  13      163.08      166.78     12.28 o 
   4  -3  13      387.54      422.22     17.32 o 
   5  -3  13        1.19        2.97      3.33 o 
   6  -3  13      446.73      464.79     20.05 o 
   7  -3  13      289.69      286.77     15.39 o 
   8  -3  13        1.53        1.88      6.19 o 
   9  -3  13        3.73        4.08      4.55 o 
  -9  -2  13       73.00       80.98     11.73 o 
  -8  -2  13        0.13        3.82      7.20 o 
  -7  -2  13       63.01       49.06     12.74 o 
  -6  -2  13      201.36      207.72     12.83 o 
  -5  -2  13       22.08       15.17      9.06 o 
  -4  -2  13      643.99      666.94     19.82 o 
  -3  -2  13      214.90      222.68     11.60 o 
  -2  -2  13      202.20      214.02     13.29 o 
  -1  -2  13       94.31       98.84      7.37 o 
   0  -2  13      254.51      235.28     12.30 o 
   1  -2  13       23.68       32.08     13.46 o 
   2  -2  13       75.85       74.34      9.21 o 
   3  -2  13       15.88       27.66     14.57 o 
   4  -2  13       34.54       47.38      8.15 o 
   5  -2  13       45.07       49.25     18.78 o 
   6  -2  13      155.04      144.70     10.78 o 
   7  -2  13        0.18        1.65      5.09 o 
   8  -2  13      218.34      217.50     14.24 o 
   9  -2  13      101.43       93.70     15.46 o 
  10  -2  13        1.23        4.92      6.84 o 
  -9  -1  13        1.38        1.49      4.52 o 
  -8  -1  13       30.51       23.74     26.02 o 
  -7  -1  13       53.76       47.04      6.96 o 
  -6  -1  13      466.62      478.53     23.56 o 
  -5  -1  13       70.49       73.04      7.35 o 
  -4  -1  13       21.47       15.17      8.25 o 
  -3  -1  13       50.03       63.94     11.27 o 
  -2  -1  13      980.87     1001.60     29.90 o 
  -1  -1  13      145.07      130.56      9.02 o 
   0  -1  13      263.74      272.24     11.77 o 
   1  -1  13      909.56      926.00     28.94 o 
   2  -1  13        3.86        6.41      3.55 o 
   3  -1  13        0.74        2.09      2.90 o 
   4  -1  13        2.21        6.38      3.41 o 
   5  -1  13      149.09      155.63      9.78 o 
   6  -1  13       55.21       58.33     18.17 o 
   7  -1  13        1.52        4.02      3.05 o 
   8  -1  13       23.54       20.13     13.26 o 
   9  -1  13        1.90        1.50      1.73 o 
  10  -1  13        0.00        2.11      4.73 o 
  -9   0  13        6.48        9.22     27.30 o 
  -8   0  13        5.07        4.91      6.77 o 
  -7   0  13      173.40      175.82     10.18 o 
  -6   0  13        4.20        4.71      3.41 o 
  -5   0  13       15.60       17.70      9.24 o 
  -4   0  13        0.06        1.19      3.38 o 
  -3   0  13       82.08       79.99      9.74 o 
  -2   0  13     1258.29     1274.89     38.11 o 
  -1   0  13       43.58       60.80      6.66 o 
   0   0  13      391.26      391.55     15.63 o 
   1   0  13      118.36      104.10      8.27 o 
   2   0  13       70.28       75.74      6.90 o 
   3   0  13      422.76      424.31     16.97 o 
   4   0  13       14.29        8.97      4.61 o 
   5   0  13       73.79       82.33      7.07 o 
   6   0  13       55.42       64.22     11.76 o 
   7   0  13       12.66       12.83      7.92 o 
   8   0  13       63.26       70.37      7.44 o 
   9   0  13        4.06        4.98      5.14 o 
  10   0  13      123.70      111.01     13.55 o 
  -9   1  13        1.06       -2.63     10.87 o 
  -8   1  13      155.48      159.40     14.04 o 
  -7   1  13      138.28      137.68      9.42 o 
  -6   1  13      309.75      302.81     12.52 o 
  -5   1  13      106.82       96.33      7.87 o 
  -4   1  13       29.66       23.54      8.46 o 
  -3   1  13      627.45      627.33     19.51 o 
  -2   1  13      106.20      101.18      8.23 o 
  -1   1  13      524.22      548.25     19.87 o 
   0   1  13      138.78      134.81      7.80 o 
   1   1  13       13.38       12.78      4.33 o 
   2   1  13      244.97      216.11      8.54 o 
   3   1  13      122.66      118.87      5.45 o 
   4   1  13       23.35       22.31      4.82 o 
   5   1  13      316.65      291.48     14.31 o 
   6   1  13      256.20      255.30     12.17 o 
   7   1  13      555.71      544.13     24.20 o 
   8   1  13      125.65      129.38     16.22 o 
   9   1  13       36.72       25.51     19.64 o 
  10   1  13       18.61       16.25     13.21 o 
  -9   2  13       50.29       51.26     27.16 o 
  -8   2  13        9.19        2.79      7.80 o 
  -7   2  13        0.27        3.46      4.37 o 
  -6   2  13      129.56      138.02      8.93 o 
  -5   2  13       55.37       52.30      5.67 o 
  -4   2  13        1.03       -1.17      6.15 o 
  -3   2  13        2.44        1.87      2.72 o 
  -2   2  13      146.86      145.78      8.99 o 
  -1   2  13      291.27      287.70     11.81 o 
   0   2  13      235.54      245.96     10.28 o 
   1   2  13        2.68        3.42      1.49 o 
   2   2  13      414.07      388.02     12.62 o 
   3   2  13      633.90      579.02     17.83 o 
   4   2  13        0.12        0.74      1.49 o 
   5   2  13       28.95       25.17      9.28 o 
   6   2  13      251.25      256.02     11.36 o 
   7   2  13      570.00      545.80     26.93 o 
   8   2  13       41.93       35.95     19.99 o 
   9   2  13        4.00        2.54      7.52 o 
  10   2  13       24.86       16.22     20.59 o 
  -8   3  13        2.73        4.56      6.38 o 
  -7   3  13       21.65       23.07     19.35 o 
  -6   3  13      251.21      277.64     17.51 o 
  -5   3  13      135.45      129.17      8.23 o 
  -4   3  13        0.07       -0.55      2.72 o 
  -3   3  13       78.79       71.55      5.96 o 
  -2   3  13      493.95      478.19     32.59 o 
  -1   3  13       59.39       60.02      8.47 o 
   0   3  13       81.46       59.94      4.90 o 
   1   3  13       51.17       56.09      5.01 o 
   2   3  13      419.16      369.43     11.90 o 
   3   3  13       22.23       14.94      3.22 o 
   4   3  13      622.03      718.59     27.20 o 
   5   3  13     1648.18     1720.14     51.12 o 
   6   3  13      482.01      516.71     26.62 o 
   7   3  13      163.93      157.93     14.16 o 
   8   3  13       55.16       45.26     30.90 o 
   9   3  13        4.67        5.17      5.13 o 
  10   3  13        0.84        0.57      5.88 o 
  -8   4  13       66.88       76.69     13.82 o 
  -7   4  13       38.14       45.07     11.95 o 
  -6   4  13       28.59       21.50     14.26 o 
  -5   4  13       52.46       47.35     19.34 o 
  -4   4  13        8.78        9.28      6.92 o 
  -3   4  13        0.88        1.91      2.81 o 
  -2   4  13      112.07      115.74      6.51 o 
  -1   4  13      444.07      470.86     15.42 o 
   0   4  13      279.26      239.38     21.96 o 
   1   4  13      453.87      433.03     16.78 o 
   2   4  13      225.64      218.52      6.55 o 
   3   4  13      200.19      195.70     12.34 o 
   4   4  13      677.57      768.08     25.18 o 
   5   4  13     1183.55     1233.54     35.93 o 
   6   4  13      316.48      330.86     16.32 o 
   7   4  13        6.34        3.10      3.71 o 
   8   4  13      168.34      171.66     14.30 o 
   9   4  13        1.12        1.92      6.41 o 
  10   4  13      200.91      229.44     23.28 o 
  -8   5  13       25.15       20.50     26.62 o 
  -7   5  13      179.61      214.38     22.24 o 
  -6   5  13       24.28       17.64     14.94 o 
  -5   5  13        0.00        1.86      4.41 o 
  -4   5  13      197.60      197.40     17.65 o 
  -3   5  13      238.17      245.73     10.87 o 
  -2   5  13     2723.51     2800.21     70.88 o 
  -1   5  13      430.73      415.88     16.50 o 
   0   5  13      675.33      668.96     18.85 o 
   1   5  13       32.68       32.86      3.70 o 
   2   5  13       38.26       31.54     13.27 o 
   3   5  13      618.16      615.77     21.94 o 
   4   5  13       86.13       80.34      9.27 o 
   5   5  13        0.10        0.96      3.52 o 
   6   5  13       52.60       56.12     30.10 o 
   7   5  13       27.15       24.33     19.96 o 
   8   5  13        0.71        1.78      3.72 o 
   9   5  13      185.72      232.29     15.89 o 
  10   5  13       15.96        8.83     21.72 o 
  -7   6  13      131.79      148.24     16.19 o 
  -6   6  13        4.07        4.53      4.65 o 
  -5   6  13       63.22       51.88     29.82 o 
  -4   6  13        6.43        6.97      5.24 o 
  -3   6  13      163.43      158.91     14.04 o 
  -2   6  13       18.16       16.82      9.43 o 
  -1   6  13      162.35      137.23      6.59 o 
   0   6  13        0.89        0.02      2.13 o 
   1   6  13       53.03       43.66      4.75 o 
   2   6  13        0.54        2.12      3.93 o 
   3   6  13      299.22      332.79     16.67 o 
   4   6  13       71.63       65.63     10.96 o 
   5   6  13        2.97        8.39      5.50 o 
   6   6  13        2.48        2.65      3.38 o 
   7   6  13        3.25        1.13      4.96 o 
   8   6  13        8.13        7.55      5.69 o 
   9   6  13      125.37      121.70     14.60 o 
  -7   7  13      287.60      324.77     26.54 o 
  -6   7  13      166.83      168.60     14.79 o 
  -5   7  13       28.25       25.52     16.65 o 
  -4   7  13       99.49      118.45     12.50 o 
  -3   7  13       19.86       13.58     10.59 o 
  -2   7  13       19.94       23.11     11.67 o 
  -1   7  13       71.43       56.07      8.65 o 
   0   7  13        0.47        1.54      1.36 o 
   1   7  13      118.48      112.76      8.17 o 
   2   7  13      786.25      674.69     32.75 o 
   3   7  13       97.63       95.15     12.25 o 
   4   7  13       12.51        9.33      6.14 o 
   5   7  13       39.71       45.45     17.00 o 
   6   7  13        0.11        1.21      5.26 o 
   7   7  13        0.39        3.55      4.37 o 
   8   7  13      139.72      150.59     13.58 o 
   9   7  13      129.58      118.88     17.41 o 
  -6   8  13        2.27        1.55      4.89 o 
  -5   8  13        9.71       12.81     15.36 o 
  -4   8  13       67.55       55.41     29.82 o 
  -3   8  13       65.98       75.39     12.07 o 
  -2   8  13       59.51       58.21     20.93 o 
  -1   8  13      230.95      187.98     11.73 o 
   0   8  13       43.60       41.48      6.69 o 
   1   8  13      325.86      364.17     17.78 o 
   2   8  13      314.83      331.37     16.77 o 
   3   8  13      232.06      251.74     13.34 o 
   4   8  13        5.21        3.35      4.80 o 
   5   8  13      118.47      117.84     12.47 o 
   6   8  13      118.46       91.63     26.17 o 
   7   8  13      128.95      159.37     12.75 o 
   8   8  13       10.21       11.17     13.36 o 
  -5   9  13      103.86      123.81     14.00 o 
  -4   9  13       34.39       48.47     10.34 o 
  -3   9  13       55.92       70.01     12.70 o 
  -2   9  13       85.26      106.67     12.94 o 
  -1   9  13       25.49       15.16     13.81 o 
   0   9  13        1.72        1.73      4.99 o 
   1   9  13       15.95       16.79     13.88 o 
   2   9  13       25.04       22.26      4.83 o 
   3   9  13       25.91       26.27     18.15 o 
   4   9  13        0.01        0.38      4.48 o 
   5   9  13       21.23       14.57     10.52 o 
   6   9  13       35.00       26.91     18.60 o 
   7   9  13       55.77       44.55     29.35 o 
  -4  10  13       11.46        7.71      9.81 o 
  -3  10  13        0.00        0.73      3.65 o 
  -2  10  13       13.07       14.99     18.44 o 
  -1  10  13       69.67       73.71     27.17 o 
   0  10  13        9.14        7.83     11.70 o 
   1  10  13      101.23      123.63     18.06 o 
   2  10  13      127.40      143.92     17.85 o 
   3  10  13       13.52        7.69     14.86 o 
   4  10  13      116.29      120.91     10.71 o 
   5  10  13       24.88       40.34      9.83 o 
   6  10  13       77.93       89.16     11.64 o 
   7  10  13      248.29      342.27     32.55 o 
  -3  11  13       13.95       17.90     23.72 o 
  -2  11  13      272.72      326.62     32.37 o 
  -1  11  13      169.89      204.50     26.30 o 
   0  11  13       50.68       36.39     41.74 o 
   1  11  13       80.24       98.76     19.52 o 
   2  11  13      160.70      200.20     21.98 o 
   3  11  13      231.10      268.79     25.33 o 
   4  11  13      162.74      192.86     38.08 o 
   5  11  13       46.34       46.19      7.17 o 
   0  12  13        1.02        3.34      5.80 o 
   1  12  13       82.36      112.54     18.42 o 
   2  12  13      242.74      276.97     30.87 o 
   3  12  13       28.59       10.27      7.26 o 
   4  12  13       14.38        5.82     20.11 o 
  -3 -11  14       22.97       13.06     19.85 o 
  -2 -11  14       37.04       21.73     28.23 o 
  -1 -11  14       58.18       40.49     19.37 o 
   0 -11  14        7.34        7.52      7.99 o 
   1 -11  14       23.20       13.29     16.50 o 
   2 -11  14        3.50        1.20      5.10 o 
  -5 -10  14        3.94        4.05      7.61 o 
  -4 -10  14       17.62        8.88     12.01 o 
  -3 -10  14        8.59        5.94      5.97 o 
  -2 -10  14      535.72      525.72     28.28 o 
  -1 -10  14       22.99       13.02     13.50 o 
   0 -10  14        6.34        9.77      5.37 o 
   1 -10  14       30.07       20.98     20.58 o 
   2 -10  14        1.77        2.13      4.02 o 
   3 -10  14       15.80       10.69      7.77 o 
   4 -10  14       14.26        7.01      6.89 o 
  -6  -9  14        3.26        3.04      5.88 o 
  -5  -9  14       11.47        6.13     12.47 o 
  -4  -9  14       90.24       99.35     17.32 o 
  -3  -9  14       33.25       23.49     15.98 o 
  -2  -9  14        1.38        2.18      3.30 o 
  -1  -9  14       87.13       71.31      9.29 o 
   0  -9  14      121.28      127.20     13.83 o 
   1  -9  14       48.87       34.76     16.58 o 
   2  -9  14       75.26       49.40     18.64 o 
   3  -9  14       16.66       13.62     13.34 o 
   4  -9  14        9.99       10.86      9.31 o 
   5  -9  14        5.86        4.46      4.01 o 
  -7  -8  14      212.63      232.71     22.56 o 
  -6  -8  14       24.81       10.81     14.68 o 
  -5  -8  14       34.52       30.77     22.77 o 
  -4  -8  14        0.81        3.44      4.81 o 
  -3  -8  14      155.88      126.51     27.99 o 
  -2  -8  14        0.66        2.82      5.38 o 
  -1  -8  14        9.69        9.99      7.45 o 
   0  -8  14       12.98       10.87      6.79 o 
   1  -8  14      201.28      190.91     15.03 o 
   2  -8  14        8.53        5.43      9.41 o 
   3  -8  14       48.37       52.38     13.90 o 
   4  -8  14      112.75      116.59     11.48 o 
   5  -8  14        6.93       11.74      7.31 o 
   6  -8  14       93.93       99.66     12.09 o 
  -7  -7  14      143.46      147.11     16.70 o 
  -6  -7  14      251.99      240.81     17.95 o 
  -5  -7  14       10.17        8.03      7.09 o 
  -4  -7  14       14.48        6.92      6.95 o 
  -3  -7  14        8.12        6.22      4.49 o 
  -2  -7  14       19.96       16.35      9.23 o 
  -1  -7  14        3.79        6.72      3.87 o 
   0  -7  14      142.36      151.27     16.09 o 
   1  -7  14       42.94       30.13     13.27 o 
   2  -7  14       16.54       21.50      9.11 o 
   3  -7  14      492.76      507.93     22.45 o 
   4  -7  14        1.82        1.09      6.00 o 
   5  -7  14        3.64        9.38      5.19 o 
   6  -7  14       30.83       24.69     15.62 o 
   7  -7  14        7.57        6.34      6.17 o 
  -8  -6  14       22.13       19.42     16.90 o 
  -7  -6  14        3.66        3.43      5.18 o 
  -6  -6  14       61.98       78.41     11.37 o 
  -5  -6  14       43.49       40.45     30.75 o 
  -4  -6  14       35.81       28.68      6.26 o 
  -3  -6  14        3.94        4.41      3.67 o 
  -2  -6  14       13.65       11.85      6.38 o 
  -1  -6  14       27.16       32.26     16.25 o 
   0  -6  14      471.96      473.33     21.15 o 
   1  -6  14      502.72      538.31     23.30 o 
   2  -6  14       25.76       26.25     14.66 o 
   3  -6  14        9.35       13.08      5.83 o 
   4  -6  14       62.65       74.52     13.48 o 
   5  -6  14        7.59        7.57      5.78 o 
   6  -6  14        1.80        3.22      4.22 o 
   7  -6  14      133.43      121.75     15.14 o 
   8  -6  14       71.17       68.14      8.88 o 
  -8  -5  14       15.83        7.97      8.18 o 
  -7  -5  14      253.28      255.18     20.07 o 
  -6  -5  14      357.89      353.73     20.87 o 
  -5  -5  14       56.68       55.40     11.12 o 
  -4  -5  14       43.34       44.21     19.31 o 
  -3  -5  14        8.58       17.17      9.74 o 
  -2  -5  14       35.77       42.03      9.12 o 
  -1  -5  14       41.93       45.17     22.73 o 
   0  -5  14      191.14      189.97     13.96 o 
   1  -5  14       25.45       21.18     10.08 o 
   2  -5  14        2.78        2.80      7.33 o 
   3  -5  14      239.39      242.86     13.28 o 
   4  -5  14       19.53       22.20     11.60 o 
   5  -5  14       93.27       88.98     11.84 o 
   6  -5  14       11.50        7.94      6.90 o 
   7  -5  14        6.33        6.20      6.69 o 
   8  -5  14      221.81      235.20     14.72 o 
  -8  -4  14       10.50        8.84      6.93 o 
  -7  -4  14        8.46        8.48      6.57 o 
  -6  -4  14        0.40        5.35      2.72 o 
  -5  -4  14      146.37      137.00     11.26 o 
  -4  -4  14       99.28      102.35      7.59 o 
  -3  -4  14      302.41      298.00     13.83 o 
  -2  -4  14        1.05        2.91      2.98 o 
  -1  -4  14      591.64      597.82     20.05 o 
   0  -4  14       73.42       68.23      8.88 o 
   1  -4  14      100.37       94.50     10.88 o 
   2  -4  14        1.73        2.93      3.39 o 
   3  -4  14       11.46       10.88      5.48 o 
   4  -4  14       65.32       59.79     11.40 o 
   5  -4  14       42.40       44.87     17.41 o 
   6  -4  14       18.89       21.97     12.56 o 
   7  -4  14       26.91       21.61     15.22 o 
   8  -4  14      300.76      300.15     17.39 o 
   9  -4  14       53.44       33.18     23.68 o 
  -9  -3  14       33.54       26.18     26.29 o 
  -8  -3  14       41.76       32.67     29.17 o 
  -7  -3  14       22.20       34.62     21.09 o 
  -6  -3  14       10.74        7.78      5.97 o 
  -5  -3  14       32.22       37.97      7.74 o 
  -4  -3  14       59.62       51.93      9.79 o 
  -3  -3  14       43.62       44.60     11.56 o 
  -2  -3  14      584.13      564.46     19.24 o 
  -1  -3  14       18.04       13.52      6.14 o 
   0  -3  14       17.35       21.44      9.16 o 
   1  -3  14        6.57        5.55      4.48 o 
   2  -3  14        8.48        9.31      4.33 o 
   3  -3  14       21.92       22.27      9.41 o 
   4  -3  14       92.60       98.63     11.43 o 
   5  -3  14        3.88        6.36      3.86 o 
   6  -3  14       11.49       11.60      6.15 o 
   7  -3  14       35.68       26.92     16.71 o 
   8  -3  14       52.53       46.02     12.63 o 
   9  -3  14        0.01        1.05      4.22 o 
  -9  -2  14       20.22       16.55     10.19 o 
  -8  -2  14        6.40       10.02      9.84 o 
  -7  -2  14        5.32        4.95      5.01 o 
  -6  -2  14       12.63       13.27      6.92 o 
  -5  -2  14       30.90       24.60     14.28 o 
  -4  -2  14      572.76      567.64     22.71 o 
  -3  -2  14      123.49      132.48      8.90 o 
  -2  -2  14       10.89       15.85      6.78 o 
  -1  -2  14      898.21      945.11     25.21 o 
   0  -2  14        7.10        6.95      2.94 o 
   1  -2  14        0.63        2.01      4.72 o 
   2  -2  14        2.34        6.68      4.05 o 
   3  -2  14        0.03        3.15      3.64 o 
   4  -2  14        0.30        2.36      3.18 o 
   5  -2  14       16.04       10.31      6.03 o 
   6  -2  14       66.94       73.87      9.06 o 
   7  -2  14        1.12        2.35      3.29 o 
   8  -2  14       23.43       20.92      9.76 o 
   9  -2  14       13.23        8.86      7.20 o 
  -9  -1  14       49.65       45.70     10.08 o 
  -8  -1  14      127.02      126.85     16.19 o 
  -7  -1  14      264.37      241.13     11.67 o 
  -6  -1  14        0.34        2.07      2.12 o 
  -5  -1  14       22.47       21.09     13.00 o 
  -4  -1  14       41.56       45.67      5.60 o 
  -3  -1  14       12.26       13.47      5.43 o 
  -2  -1  14       81.18       73.44      7.85 o 
  -1  -1  14       85.08       85.94      8.94 o 
   0  -1  14      522.88      606.65     26.70 o 
   1  -1  14       67.89       68.93      8.36 o 
   2  -1  14      105.78       89.65      8.61 o 
   3  -1  14      153.70      146.01     11.24 o 
   4  -1  14       41.64       45.62     19.45 o 
   5  -1  14       58.26       66.86     10.42 o 
   6  -1  14       25.39       22.77     12.36 o 
   7  -1  14       99.95      104.95      9.10 o 
   8  -1  14       12.32        9.69      7.35 o 
   9  -1  14       11.25        7.79      9.29 o 
  10  -1  14       83.18       85.36     16.05 o 
  -9   0  14       29.61       23.56     39.40 o 
  -8   0  14        5.34        3.34      9.20 o 
  -7   0  14       94.14       86.70      9.02 o 
  -6   0  14       10.62       14.48      6.83 o 
  -5   0  14        0.35        1.00      3.66 o 
  -4   0  14      354.06      389.35     15.84 o 
  -3   0  14      259.88      234.32     13.17 o 
  -2   0  14      355.47      345.62     16.30 o 
  -1   0  14      505.37      510.49     15.19 o 
   0   0  14      420.75      436.64     18.29 o 
   1   0  14        0.26        2.51      3.41 o 
   2   0  14       61.25       65.07     10.07 o 
   3   0  14      311.67      306.83     14.89 o 
   4   0  14        0.01        1.95      3.77 o 
   5   0  14      597.61      572.92     18.41 o 
   6   0  14       40.51       35.48     11.43 o 
   7   0  14        3.61        2.98      3.23 o 
   8   0  14       93.05       81.58     11.25 o 
   9   0  14       28.73       31.50     18.55 o 
  10   0  14       25.80       17.05     25.75 o 
  -9   1  14        5.76        8.72     13.28 o 
  -8   1  14        8.49        7.99      7.92 o 
  -7   1  14        0.56        1.74      2.11 o 
  -6   1  14       37.72       49.52      6.85 o 
  -5   1  14       61.84       67.32      7.94 o 
  -4   1  14      135.25      158.15     11.15 o 
  -3   1  14      498.62      485.55     19.91 o 
  -2   1  14     1044.68     1106.27     28.58 o 
  -1   1  14      383.81      444.45     17.07 o 
   0   1  14       20.91       23.82     10.86 o 
   1   1  14      456.81      479.65     18.54 o 
   2   1  14      385.01      367.81     19.11 o 
   3   1  14       11.74        9.49      4.12 o 
   4   1  14       12.88       12.95      5.70 o 
   5   1  14       29.71       35.67     12.38 o 
   6   1  14      283.95      292.57     11.32 o 
   7   1  14     2461.91     2654.04     64.53 o 
   8   1  14      170.41      150.31     14.27 o 
   9   1  14       63.42       64.46     15.30 o 
  10   1  14        1.64        1.62      4.97 o 
  -8   2  14       18.51       16.00     14.10 o 
  -7   2  14       11.34        6.93      5.87 o 
  -6   2  14      118.00       94.68     10.21 o 
  -5   2  14      166.40      161.77      9.12 o 
  -4   2  14     1879.27     1952.57     59.25 o 
  -3   2  14       89.37       83.09      7.33 o 
  -2   2  14       37.04       47.42     17.15 o 
  -1   2  14       99.84      102.68      9.48 o 
   0   2  14       97.55       92.01      7.86 o 
   1   2  14      332.66      282.14     35.86 o 
   2   2  14        4.98        6.19      3.02 o 
   3   2  14        6.04        7.37      3.13 o 
   4   2  14      452.29      424.66     22.64 o 
   5   2  14      370.86      358.06     12.61 o 
   6   2  14     1522.32     1588.49     45.53 o 
   7   2  14       25.77       30.56     23.50 o 
   8   2  14      190.55      164.29     30.94 o 
   9   2  14       39.34       31.73     28.13 o 
  10   2  14       39.30       34.28     27.16 o 
  -8   3  14       21.30       16.93     11.39 o 
  -7   3  14       53.25       58.94     13.03 o 
  -6   3  14        1.71        2.40      4.11 o 
  -5   3  14      272.26      283.45     11.90 o 
  -4   3  14      781.05      769.19     22.37 o 
  -3   3  14        1.86        2.82      4.68 o 
  -2   3  14      203.15      244.53     12.50 o 
  -1   3  14      319.44      311.72     14.35 o 
   0   3  14       69.89       67.68      6.94 o 
   1   3  14      233.00      206.02      8.18 o 
   2   3  14      675.46      634.64     28.47 o 
   3   3  14      325.10      302.79     14.64 o 
   4   3  14      570.09      582.64     22.16 o 
   5   3  14        9.13       13.51      6.75 o 
   6   3  14       48.46       46.44     23.40 o 
   7   3  14       93.49       83.86      9.82 o 
   8   3  14        0.76        1.90      3.03 o 
   9   3  14        8.81       14.62     10.17 o 
  10   3  14       21.39       17.63     16.76 o 
  -8   4  14       85.78      124.36     15.41 o 
  -7   4  14       19.93       25.43     16.44 o 
  -6   4  14       13.91       14.49     10.58 o 
  -5   4  14      338.39      373.01     20.47 o 
  -4   4  14       22.30       26.96      5.36 o 
  -3   4  14      386.82      364.10     13.94 o 
  -2   4  14     1171.87     1108.54     25.76 o 
  -1   4  14     1586.74     1791.14     71.45 o 
   0   4  14       39.82       33.37      5.04 o 
   1   4  14       14.46       13.06      5.85 o 
   2   4  14        8.73       10.62      2.09 o 
   3   4  14      170.71      164.55     11.99 o 
   4   4  14      547.82      572.68     23.77 o 
   5   4  14      234.53      266.80     17.23 o 
   6   4  14       28.05       33.48     14.12 o 
   7   4  14       18.92       18.40      9.77 o 
   8   4  14       39.20       26.58     16.16 o 
   9   4  14        4.10        4.84      5.67 o 
  10   4  14        1.86        3.84      6.78 o 
  -7   5  14       86.85      121.75     17.24 o 
  -6   5  14      197.81      208.35     20.58 o 
  -5   5  14        1.46        2.73      4.57 o 
  -4   5  14      141.33      152.49     14.74 o 
  -3   5  14       77.80       68.41     10.79 o 
  -2   5  14       26.09       15.17      7.80 o 
  -1   5  14       36.25       32.28      5.18 o 
   0   5  14      469.52      458.74     15.70 o 
   1   5  14      269.79      253.51      9.22 o 
   2   5  14        0.84        1.11      3.87 o 
   3   5  14        0.13        2.62      3.65 o 
   4   5  14       10.98       10.66      7.59 o 
   5   5  14      606.13      611.17     26.88 o 
   6   5  14      570.89      618.16     25.72 o 
   7   5  14        5.88        7.17      6.21 o 
   8   5  14        0.01        1.37      4.76 o 
   9   5  14      114.28      119.04     12.92 o 
  -7   6  14       47.81       50.23     28.04 o 
  -6   6  14      118.58      130.02     13.71 o 
  -5   6  14      133.24      140.41     12.92 o 
  -4   6  14      132.40      117.88     15.59 o 
  -3   6  14       56.76       63.81     16.42 o 
  -2   6  14        5.82       14.47      9.37 o 
  -1   6  14       96.52      105.29      6.48 o 
   0   6  14      363.53      334.44     12.89 o 
   1   6  14      219.76      203.40     11.86 o 
   2   6  14       79.99       68.27     26.30 o 
   3   6  14        3.91        6.65      5.60 o 
   4   6  14      410.43      454.15     21.29 o 
   5   6  14       18.50       12.83      8.62 o 
   6   6  14      306.93      337.17     19.60 o 
   7   6  14       31.90       30.30     18.27 o 
   8   6  14      117.23      120.00     11.46 o 
   9   6  14       27.75       27.35     22.76 o 
  -6   7  14       63.75       56.03     22.29 o 
  -5   7  14      138.28      178.01     18.95 o 
  -4   7  14        2.89        4.46      8.16 o 
  -3   7  14        5.74        3.01      3.71 o 
  -2   7  14       69.54       73.58     21.31 o 
  -1   7  14        0.14        1.53      2.56 o 
   0   7  14      226.87      198.68      9.95 o 
   1   7  14      162.97      137.31      9.67 o 
   2   7  14        0.15        1.86      2.85 o 
   3   7  14      230.85      219.54     13.82 o 
   4   7  14       48.86       42.61      8.92 o 
   5   7  14       17.90       18.20      9.15 o 
   6   7  14      185.06      188.13     14.07 o 
   7   7  14        3.60        4.28      3.71 o 
   8   7  14       18.55       12.36     12.01 o 
   9   7  14        3.98        6.25     11.20 o 
  -5   8  14        7.76        4.16      5.60 o 
  -4   8  14       27.27       24.93     14.68 o 
  -3   8  14       60.58       67.19     17.91 o 
  -2   8  14       64.34       49.22     11.28 o 
  -1   8  14      104.57      111.50      9.59 o 
   0   8  14       10.65        4.02      7.58 o 
   1   8  14       62.37       43.61      6.79 o 
   2   8  14       14.14        9.20      6.50 o 
   3   8  14       87.65       79.71     11.34 o 
   4   8  14       84.68      100.63      9.58 o 
   5   8  14       45.76       40.87     27.45 o 
   6   8  14       49.69       51.63     13.31 o 
   7   8  14      129.20      179.36     14.00 o 
   8   8  14       14.20       20.00     18.78 o 
  -5   9  14        2.99       -2.35      8.21 o 
  -4   9  14        4.81        1.04      3.24 o 
  -3   9  14        0.97        0.17      4.07 o 
  -2   9  14       20.26       25.25     15.99 o 
  -1   9  14        2.18        4.14      8.16 o 
   0   9  14       35.92       49.44     36.53 o 
   1   9  14      188.98      206.28     20.96 o 
   3   9  14        7.78        6.80      4.22 o 
   4   9  14        0.64        1.08      3.75 o 
   5   9  14       44.85       48.58      9.64 o 
   6   9  14      123.43      147.83     17.77 o 
   7   9  14       77.54       78.73      9.44 o 
  -3  10  14        0.28        3.87     10.94 o 
  -2  10  14        5.82        8.73     20.46 o 
  -1  10  14       14.85        7.56     18.91 o 
   0  10  14       72.41      102.48     17.69 o 
   1  10  14      104.92      116.80     20.56 o 
   2  10  14       27.91       26.98     31.34 o 
   3  10  14       80.24      105.18     16.91 o 
   4  10  14        3.91        5.04      6.66 o 
   5  10  14       14.60       20.14     17.95 o 
   6  10  14       11.26        6.72      7.50 o 
  -2  11  14      363.41      452.64     45.09 o 
   0  11  14        1.57       11.62     15.95 o 
   1  11  14       74.71       96.86     17.46 o 
   3  11  14       56.19       32.82     42.78 o 
   4  11  14        0.24        2.24      6.19 o 
   5  11  14       10.08       12.74     18.06 o 
  -1 -11  15      180.79      187.61     21.02 o 
   0 -11  15       31.84       14.84     13.44 o 
  -4 -10  15        3.14        2.54      6.46 o 
  -3 -10  15       53.00       44.42     15.49 o 
  -2 -10  15        9.72        3.90      7.75 o 
  -1 -10  15       91.75       74.83     10.31 o 
   0 -10  15        9.33        8.05      5.33 o 
   1 -10  15        8.39        5.31      4.91 o 
   2 -10  15        6.77        4.88      4.64 o 
   3 -10  15        1.01        2.16      4.01 o 
  -5  -9  15       64.78       63.85     25.12 o 
  -4  -9  15       31.82       25.46     27.69 o 
  -3  -9  15       59.74       62.63     19.35 o 
  -2  -9  15      135.30      167.32     17.15 o 
  -1  -9  15       36.47       33.22     10.92 o 
   0  -9  15        0.67        2.95      5.25 o 
   1  -9  15        1.34        2.88      3.14 o 
   2  -9  15       16.89       13.96     12.29 o 
   3  -9  15       52.81       52.40     13.61 o 
   4  -9  15       14.35        9.47      7.77 o 
   5  -9  15       41.56       20.80     25.63 o 
  -6  -8  15      112.82      120.03     14.82 o 
  -5  -8  15       15.34       10.24     11.41 o 
  -4  -8  15        8.11        4.13      5.11 o 
  -3  -8  15        5.15        1.82      5.65 o 
  -2  -8  15       18.58       17.14     18.33 o 
  -1  -8  15       71.63       63.91     12.07 o 
   0  -8  15      699.15      705.80     28.50 o 
   1  -8  15     1296.48     1257.91     34.36 o 
   2  -8  15      682.16      667.25     26.24 o 
   3  -8  15        9.05        2.74      4.98 o 
   4  -8  15        2.63        2.91      4.84 o 
   5  -8  15        8.05        8.68      7.13 o 
   6  -8  15       18.51       12.67      9.97 o 
  -7  -7  15        0.00        2.83      6.43 o 
  -6  -7  15       46.15       36.25     27.73 o 
  -5  -7  15        7.79        6.93     11.78 o 
  -4  -7  15      119.83      111.00     12.39 o 
  -3  -7  15       52.04       48.95      7.45 o 
  -2  -7  15       27.41       32.65      8.86 o 
  -1  -7  15       23.20       20.68     11.76 o 
   0  -7  15       10.20        9.87      5.84 o 
   1  -7  15       49.93       51.89     23.89 o 
   2  -7  15       78.90       79.45     13.40 o 
   3  -7  15      182.52      188.38     13.12 o 
   4  -7  15       30.07       30.70     19.26 o 
   5  -7  15        0.03        1.69      4.98 o 
   6  -7  15       44.36       25.67     23.92 o 
   7  -7  15        0.71        0.11      5.26 o 
  -7  -6  15       30.71       18.12     18.50 o 
  -6  -6  15      200.01      179.13     15.28 o 
  -5  -6  15      237.78      217.04     17.06 o 
  -4  -6  15      394.60      375.72     21.22 o 
  -3  -6  15      103.45      104.18     10.15 o 
  -2  -6  15       15.30       14.11      9.83 o 
  -1  -6  15        0.23        3.82      6.78 o 
   0  -6  15      222.81      215.76     15.70 o 
   1  -6  15      306.41      288.13     14.36 o 
   2  -6  15       57.71       48.70     11.87 o 
   3  -6  15       13.36        7.62      6.12 o 
   4  -6  15       70.18       57.21     12.47 o 
   5  -6  15      322.66      348.41     18.16 o 
   6  -6  15      116.62      120.71     12.23 o 
   7  -6  15        0.70        4.24      3.90 o 
  -8  -5  15      155.94      180.41     18.55 o 
  -7  -5  15       44.66       32.79     26.67 o 
  -6  -5  15      131.74      135.36     19.68 o 
  -5  -5  15       29.27       22.60     17.42 o 
  -4  -5  15        2.44        1.59      1.95 o 
  -3  -5  15       13.77       11.72     11.52 o 
  -2  -5  15      489.12      466.84     18.56 o 
  -1  -5  15       13.23       10.61      5.96 o 
   0  -5  15        3.76        2.25      3.03 o 
   1  -5  15       25.06       22.75     10.56 o 
   2  -5  15      278.94      302.77     15.32 o 
   3  -5  15       21.67       13.64      9.37 o 
   4  -5  15       72.45       65.12     29.30 o 
   5  -5  15       27.52       19.92     13.80 o 
   6  -5  15       22.30       14.41     11.53 o 
   7  -5  15       82.00       79.14     15.23 o 
   8  -5  15      285.49      262.71     18.56 o 
  -8  -4  15       91.81       85.15     27.30 o 
  -7  -4  15       20.94       12.50     11.05 o 
  -6  -4  15       81.32       78.96     20.33 o 
  -5  -4  15        0.62        0.50      2.37 o 
  -4  -4  15       83.18       72.92      8.32 o 
  -3  -4  15      113.86      114.75     11.44 o 
  -2  -4  15      347.31      346.28     16.50 o 
  -1  -4  15        0.10        0.53      2.93 o 
   0  -4  15       68.16       83.82      8.63 o 
   1  -4  15      142.70      135.14     11.06 o 
   2  -4  15       59.09       63.83      7.45 o 
   3  -4  15        3.18        2.41      3.57 o 
   4  -4  15        1.77        3.92      4.69 o 
   5  -4  15        0.71        2.29      4.69 o 
   6  -4  15       51.09       40.48     22.20 o 
   7  -4  15       81.37       78.37     17.19 o 
   8  -4  15       98.92      106.79     10.80 o 
  -8  -3  15       44.23       34.40     18.37 o 
  -7  -3  15      112.61      118.77     12.79 o 
  -6  -3  15       44.01       50.95     22.74 o 
  -5  -3  15        1.58        4.59      3.71 o 
  -4  -3  15       25.47       31.60     13.37 o 
  -3  -3  15      214.19      234.80     14.37 o 
  -2  -3  15      133.08      141.25      9.29 o 
  -1  -3  15      130.69      134.49      9.98 o 
   0  -3  15      172.70      165.33     12.57 o 
   1  -3  15      169.34      147.65     11.13 o 
   2  -3  15        5.10        4.82      3.39 o 
   3  -3  15       38.30       41.82     12.96 o 
   4  -3  15        1.83        4.28      3.34 o 
   5  -3  15       66.35       75.55     13.02 o 
   6  -3  15        6.32       10.08      6.96 o 
   7  -3  15      256.83      261.02     18.47 o 
   8  -3  15      213.61      208.57     15.95 o 
   9  -3  15       54.26       42.44     14.06 o 
  -8  -2  15        0.22       -0.75      5.24 o 
  -7  -2  15        1.73        0.71      4.66 o 
  -6  -2  15       13.34       10.88      9.16 o 
  -5  -2  15        1.91        2.66      2.18 o 
  -4  -2  15      136.23      136.84      9.23 o 
  -3  -2  15        1.41        2.39      2.88 o 
  -2  -2  15       23.74       23.89     12.76 o 
  -1  -2  15      105.17      100.12      7.96 o 
   0  -2  15      510.15      501.05     24.30 o 
   1  -2  15       61.22       58.82      8.54 o 
   2  -2  15      335.32      346.64     18.79 o 
   3  -2  15       21.47       17.97      7.07 o 
   4  -2  15       64.44       78.58      9.28 o 
   5  -2  15       41.90       45.10     20.08 o 
   6  -2  15        1.14       -0.09      3.59 o 
   7  -2  15      247.44      238.36     16.49 o 
   8  -2  15      127.31      115.38     10.61 o 
   9  -2  15       41.44       43.03     34.32 o 
  -8  -1  15        0.76        1.28      3.64 o 
  -7  -1  15       35.45       39.63      9.86 o 
  -6  -1  15       52.70       58.40      7.72 o 
  -5  -1  15       69.73       68.24     15.40 o 
  -4  -1  15       39.53       37.82      8.54 o 
  -3  -1  15       14.47       15.91      7.10 o 
  -2  -1  15      561.76      573.94     20.14 o 
  -1  -1  15      732.12      780.22     22.12 o 
   0  -1  15      389.96      424.43     18.45 o 
   1  -1  15      630.02      638.60     20.06 o 
   2  -1  15      604.88      645.84     21.59 o 
   3  -1  15       57.30       62.26     10.52 o 
   4  -1  15      292.25      304.18     13.96 o 
   5  -1  15      279.90      269.98     13.49 o 
   6  -1  15       14.22        8.90      6.19 o 
   7  -1  15      256.88      258.20     13.78 o 
   8  -1  15       10.75       12.23      9.67 o 
   9  -1  15        0.05        0.20      7.63 o 
  -8   0  15        0.00        1.51      2.85 o 
  -7   0  15       49.82       53.60     10.03 o 
  -6   0  15        2.71        3.14      4.75 o 
  -5   0  15      524.84      567.16     21.65 o 
  -4   0  15        3.58        6.72      4.96 o 
  -3   0  15       10.71       11.95      5.56 o 
  -2   0  15      917.17      984.30     24.96 o 
  -1   0  15      502.27      523.92     21.75 o 
   0   0  15       16.47       21.82      6.93 o 
   1   0  15      438.19      468.51     16.80 o 
   2   0  15       80.65       68.49      8.58 o 
   3   0  15        7.39       21.63     11.02 o 
   4   0  15       46.71       44.36      9.17 o 
   5   0  15       17.66       16.91      7.59 o 
   6   0  15       21.66       24.07     14.05 o 
   7   0  15      140.62      144.00      9.57 o 
   8   0  15      120.21      129.10     13.93 o 
   9   0  15       27.32       24.71     24.36 o 
  -8   1  15        8.38        8.72      7.26 o 
  -7   1  15       92.61       79.30      7.86 o 
  -6   1  15       83.01       72.01      8.87 o 
  -5   1  15      452.87      469.15     21.11 o 
  -4   1  15        1.92        1.81      3.62 o 
  -3   1  15      557.05      597.33     18.25 o 
  -2   1  15        0.99        3.29      3.84 o 
  -1   1  15      232.53      235.86     15.47 o 
   0   1  15      123.60      151.59     13.78 o 
   1   1  15      102.67      120.51     10.59 o 
   2   1  15      155.41      150.14     10.12 o 
   3   1  15       37.14       38.04      6.81 o 
   4   1  15      321.30      317.33     12.21 o 
   5   1  15     1939.76     1706.97    133.83 o 
   6   1  15      141.98      143.22      8.86 o 
   7   1  15      200.28      190.58     14.95 o 
   8   1  15      362.07      385.33     29.33 o 
   9   1  15        0.47        1.85      4.61 o 
  -8   2  15        0.27        1.43      3.56 o 
  -7   2  15       36.56       24.85     20.85 o 
  -6   2  15        5.48        9.58      5.16 o 
  -5   2  15      234.72      226.66     11.00 o 
  -4   2  15      196.02      202.20     10.65 o 
  -3   2  15       67.90       67.50      9.99 o 
  -2   2  15        0.04        0.31      3.31 o 
  -1   2  15      102.31       96.08      8.81 o 
   0   2  15      878.42      935.24     21.32 o 
   1   2  15        2.79        1.89      3.65 o 
   2   2  15       49.89       61.01      5.45 o 
   3   2  15      937.02     1019.30     27.60 o 
   4   2  15       49.61       47.38      6.63 o 
   5   2  15       67.71       66.64     35.53 o 
   6   2  15      115.35      104.77     12.24 o 
   7   2  15       15.40       20.27     10.26 o 
   8   2  15       23.27       21.64     11.78 o 
   9   2  15       61.49       49.21     42.46 o 
  -8   3  15        0.05        2.76      3.24 o 
  -7   3  15        4.24        3.21      3.52 o 
  -6   3  15       54.50       56.25     11.99 o 
  -5   3  15      187.73      193.81      9.82 o 
  -4   3  15       50.03       45.52      6.59 o 
  -3   3  15       23.90       26.39      6.90 o 
  -2   3  15      326.48      316.14     14.89 o 
  -1   3  15        1.38        1.65      3.07 o 
   0   3  15        1.32        3.90      2.08 o 
   1   3  15       29.07       27.31      4.77 o 
   2   3  15       61.42       64.87      6.44 o 
   3   3  15      174.87      161.01      6.62 o 
   4   3  15      206.91      229.78     16.89 o 
   5   3  15      154.03      146.74     13.43 o 
   6   3  15       27.71       27.81     12.40 o 
   7   3  15        4.01        3.80      4.62 o 
   8   3  15        9.31       15.34     10.92 o 
   9   3  15      135.40      118.73     12.47 o 
  -7   4  15       43.53       52.49     13.42 o 
  -6   4  15        3.71        2.95      4.26 o 
  -5   4  15      237.70      242.68     17.28 o 
  -4   4  15        0.92        1.63      5.40 o 
  -3   4  15      310.56      313.97     11.16 o 
  -2   4  15      303.28      298.44     14.00 o 
  -1   4  15      535.90      528.84     21.80 o 
   0   4  15      119.75      128.27      7.75 o 
   1   4  15      146.69      135.95      7.18 o 
   2   4  15      501.90      448.96     19.81 o 
   3   4  15       48.13       49.94     23.76 o 
   4   4  15      940.81      996.58     42.62 o 
   5   4  15       72.78       75.51     32.85 o 
   6   4  15       20.61       21.07      9.70 o 
   7   4  15       14.59       13.20     10.92 o 
   8   4  15        0.45        2.94      4.64 o 
   9   4  15       14.95       20.50     14.74 o 
  -7   5  15        0.00        1.17      5.90 o 
  -6   5  15      236.38      229.03     23.90 o 
  -5   5  15        1.18        1.51      4.66 o 
  -4   5  15       78.51       69.52     11.98 o 
  -3   5  15      184.73      183.49     12.77 o 
  -2   5  15      101.51      101.00      6.72 o 
  -1   5  15       88.96       85.32      6.64 o 
   0   5  15       47.12       50.75      6.33 o 
   1   5  15      156.69      151.89      9.29 o 
   2   5  15        0.00        2.07      3.77 o 
   3   5  15      461.98      440.57     22.40 o 
   4   5  15     1138.19     1229.68     41.42 o 
   5   5  15        3.93        3.05      3.46 o 
   6   5  15        3.03        4.29      3.82 o 
   7   5  15       19.66       21.34     13.06 o 
   8   5  15        5.19        8.36      8.21 o 
   9   5  15      364.46      392.97     32.03 o 
  -6   6  15       21.61       22.01     16.84 o 
  -5   6  15        4.93        1.15      6.68 o 
  -4   6  15        0.75        2.38      4.22 o 
  -3   6  15      337.93      316.77     19.68 o 
  -2   6  15       78.52       86.13      9.21 o 
  -1   6  15       75.82       71.20      5.71 o 
   0   6  15        0.08        2.08      4.22 o 
   1   6  15      103.15      111.16      9.17 o 
   2   6  15       76.98       57.46      8.76 o 
   3   6  15       71.87       57.87     22.32 o 
   4   6  15       33.75       24.22     11.62 o 
   5   6  15       53.83       53.56      8.76 o 
   6   6  15       24.83       25.91     17.15 o 
   7   6  15       32.07       33.62     20.52 o 
   8   6  15      112.56      136.98     18.39 o 
   9   6  15       25.14       18.61     20.89 o 
  -6   7  15      164.19      191.22     18.51 o 
  -5   7  15       58.47       35.15     24.05 o 
  -4   7  15       25.91       29.55     27.98 o 
  -3   7  15       10.73       13.49     10.14 o 
  -2   7  15       51.73       45.77     23.96 o 
  -1   7  15       14.66       10.78      9.16 o 
   0   7  15      188.72      166.59     11.30 o 
   1   7  15        8.97        7.71      4.58 o 
   2   7  15       63.77       50.66      8.00 o 
   3   7  15       26.86       35.28     12.40 o 
   4   7  15        8.59       10.77      7.31 o 
   5   7  15        0.13        1.16      3.65 o 
   6   7  15       74.44       66.54     12.52 o 
   7   7  15        0.09        2.68      4.00 o 
   8   7  15      267.51      294.16     18.35 o 
  -5   8  15      166.80      176.23     20.76 o 
  -4   8  15      166.20      186.09     14.83 o 
  -3   8  15       25.97       22.78     21.27 o 
  -2   8  15        0.64        2.72      2.71 o 
  -1   8  15      119.61       86.68     34.45 o 
   0   8  15       16.02        6.62     15.07 o 
   1   8  15       92.21       85.27     16.25 o 
   2   8  15       52.03       39.73      6.82 o 
   3   8  15       10.75       11.67      6.05 o 
   4   8  15       17.27       23.12     17.01 o 
   5   8  15       43.64       48.29      9.71 o 
   6   8  15       85.49      108.03     11.18 o 
   7   8  15      153.54      190.77     16.24 o 
   8   8  15        5.99        4.81      4.54 o 
  -4   9  15       65.30       53.51     12.28 o 
  -3   9  15        0.17        3.27      4.23 o 
  -2   9  15        0.35        1.98      7.96 o 
  -1   9  15      166.29      135.31     49.12 o 
   0   9  15        1.31        3.58      8.99 o 
   1   9  15       45.95       37.71     24.70 o 
   2   9  15       47.87       47.93     52.17 o 
   3   9  15        0.01        3.64      4.24 o 
   4   9  15       17.77       11.69     10.28 o 
   5   9  15       95.49      120.71     17.03 o 
   6   9  15        2.05       -0.15      2.91 o 
   7   9  15       90.43      121.69     16.50 o 
  -3  10  15       17.55        7.66      9.95 o 
  -2  10  15       13.47        5.98     15.67 o 
  -1  10  15       55.76       67.92     15.84 o 
   0  10  15       10.92        4.97     11.57 o 
   1  10  15        2.77        2.84      8.33 o 
   2  10  15       11.94       14.28     19.47 o 
   3  10  15       50.18       32.39     51.64 o 
   4  10  15        4.72        7.90      9.99 o 
   5  10  15       34.28       26.50     24.27 o 
   6  10  15       12.67        8.14     11.30 o 
  -1  11  15       39.35       22.81     36.17 o 
   0  11  15       58.29       82.66     19.00 o 
   1  11  15       41.11       46.97     18.61 o 
   2  11  15       10.07        6.58     21.29 o 
   3  11  15        0.19        2.41      5.92 o 
   4  11  15       39.83       39.73     48.30 o 
  -3 -10  16       30.27       27.42     31.65 o 
  -2 -10  16       19.01       12.76     13.45 o 
  -1 -10  16        2.30        2.87      6.02 o 
   0 -10  16        0.03       -0.01      4.96 o 
   1 -10  16       63.15       47.76      9.76 o 
   2 -10  16       12.51        8.62      8.24 o 
  -4  -9  16       23.81       16.80     24.60 o 
  -3  -9  16        3.72        2.38      5.42 o 
  -2  -9  16        0.05        1.40      4.09 o 
  -1  -9  16       11.04        8.65      9.44 o 
   0  -9  16       48.74       27.61     23.36 o 
   1  -9  16       62.81       61.30     13.03 o 
   2  -9  16        0.06        3.96      5.71 o 
   3  -9  16      153.88      154.46     15.39 o 
   4  -9  16       32.76       24.53     21.74 o 
  -5  -8  16        3.67        5.76      7.00 o 
  -4  -8  16        0.01        4.68      8.63 o 
  -3  -8  16        0.31        0.82      5.44 o 
  -2  -8  16       14.64       12.57      9.26 o 
  -1  -8  16       92.46       88.16      9.97 o 
   0  -8  16      140.16      126.50     15.08 o 
   1  -8  16      291.74      234.73     17.06 o 
   2  -8  16      500.85      458.95     23.32 o 
   3  -8  16       19.35       15.53     10.57 o 
   4  -8  16       15.40       14.90     14.04 o 
   5  -8  16        0.01        0.31      4.31 o 
  -6  -7  16      275.22      290.73     21.85 o 
  -5  -7  16      146.00      138.01     15.00 o 
  -4  -7  16        5.80        4.61      7.55 o 
  -3  -7  16        9.05       13.15      9.05 o 
  -2  -7  16       16.37       25.12     14.66 o 
  -1  -7  16        1.17        3.16      3.18 o 
   0  -7  16       18.69        9.77      6.83 o 
   1  -7  16      368.38      367.39     18.34 o 
   2  -7  16        7.27        5.18      5.94 o 
   3  -7  16       84.73       92.40     14.60 o 
   4  -7  16        0.30        3.03      4.52 o 
   5  -7  16        9.00        7.95      5.51 o 
   6  -7  16       42.03       26.19     29.55 o 
  -7  -6  16       52.18       31.80     28.42 o 
  -6  -6  16       58.11       62.80     35.35 o 
  -5  -6  16       14.71        9.28      9.50 o 
  -4  -6  16      110.28      118.93     13.22 o 
  -3  -6  16       30.97       21.97     11.50 o 
  -2  -6  16       60.41       66.45      7.96 o 
  -1  -6  16       86.15       84.90      9.78 o 
   0  -6  16        6.60        8.11      4.96 o 
   1  -6  16       35.58       32.02     15.49 o 
   2  -6  16       69.43       77.77     10.80 o 
   3  -6  16        4.75        6.54      5.28 o 
   4  -6  16        0.66        2.77      5.63 o 
   5  -6  16       32.01       21.14     15.14 o 
   6  -6  16       40.52       27.77     25.74 o 
   7  -6  16       22.26       17.42     14.16 o 
  -7  -5  16       18.10       17.31     10.35 o 
  -6  -5  16      271.53      273.18     18.59 o 
  -5  -5  16       65.64       72.54     12.28 o 
  -4  -5  16       25.44       19.25     15.12 o 
  -3  -5  16        0.28        2.06      4.68 o 
  -2  -5  16      271.48      291.83     14.57 o 
  -1  -5  16      200.45      185.34     11.73 o 
   0  -5  16       13.70       18.56      9.13 o 
   1  -5  16       51.06       53.59     11.48 o 
   2  -5  16       10.13       12.63      8.48 o 
   3  -5  16      153.71      166.13     12.28 o 
   4  -5  16        0.92        3.58      4.29 o 
   5  -5  16      109.01      114.29     13.50 o 
   6  -5  16        2.91        3.24      3.64 o 
   7  -5  16       24.59       12.34     13.55 o 
  -7  -4  16       19.27       12.16      8.25 o 
  -6  -4  16        1.40       -1.18      6.42 o 
  -5  -4  16       77.92       81.98     15.16 o 
  -4  -4  16      290.01      282.00     13.22 o 
  -3  -4  16      319.39      321.99     14.51 o 
  -2  -4  16       56.88       48.79     12.60 o 
  -1  -4  16       72.20       67.35     11.70 o 
   0  -4  16        8.31       12.24      6.36 o 
   1  -4  16       46.81       49.22      7.84 o 
   2  -4  16       31.82       30.32     13.80 o 
   3  -4  16       26.31       34.88     14.80 o 
   4  -4  16        1.06        3.32      3.92 o 
   5  -4  16       17.91       25.51     11.74 o 
   6  -4  16      151.45      140.66     12.08 o 
   7  -4  16        0.02        1.54      2.90 o 
   8  -4  16        0.00        2.08      3.33 o 
  -8  -3  16        1.24       -1.23      4.96 o 
  -7  -3  16       19.39       13.53      9.91 o 
  -6  -3  16      199.81      192.44     17.36 o 
  -5  -3  16      283.86      298.41     13.93 o 
  -4  -3  16        2.67        3.20      3.23 o 
  -3  -3  16       20.74       21.53      7.72 o 
  -2  -3  16      160.29      150.35     12.69 o 
  -1  -3  16      156.61      175.53     14.98 o 
   0  -3  16        3.59        3.99      4.47 o 
   1  -3  16       68.00       62.71      8.93 o 
   2  -3  16       74.23       77.30     10.75 o 
   3  -3  16      209.48      209.15     12.63 o 
   4  -3  16       31.03       29.84     17.41 o 
   5  -3  16       25.24       18.45      9.70 o 
   6  -3  16       39.79       38.97      9.50 o 
   7  -3  16        6.34        3.50      3.69 o 
   8  -3  16       46.97       41.73     13.88 o 
  -8  -2  16        0.27       -1.96      5.13 o 
  -7  -2  16       16.04       11.54      7.87 o 
  -6  -2  16       13.91       11.98     10.34 o 
  -5  -2  16       34.03       35.30     12.66 o 
  -4  -2  16        8.43       10.35      6.00 o 
  -3  -2  16       82.38       85.68     10.61 o 
  -2  -2  16        9.09       11.13      7.25 o 
  -1  -2  16        2.12        2.82      2.11 o 
   0  -2  16       54.19       64.62     11.54 o 
   1  -2  16       80.37       83.32      7.92 o 
   2  -2  16      564.06      516.80     20.87 o 
   3  -2  16        2.33        2.93      3.51 o 
   4  -2  16        0.97        1.42      2.87 o 
   5  -2  16        9.62       13.85      7.00 o 
   6  -2  16        0.01        2.89      5.22 o 
   7  -2  16      117.55      117.74      9.85 o 
   8  -2  16      124.03      123.10     18.51 o 
   9  -2  16        2.36        3.36      5.29 o 
  -8  -1  16       53.37       45.03     10.41 o 
  -7  -1  16       70.93       72.11     13.32 o 
  -6  -1  16        8.86        5.20      5.45 o 
  -5  -1  16       82.59       86.66      8.85 o 
  -4  -1  16      117.27      120.78     10.50 o 
  -3  -1  16       18.29       19.48      7.67 o 
  -2  -1  16      249.06      244.48     14.19 o 
  -1  -1  16      249.70      220.80     13.30 o 
   0  -1  16      204.64      170.07      9.61 o 
   1  -1  16        8.54        4.25      3.72 o 
   2  -1  16      314.58      301.64     13.74 o 
   3  -1  16      354.69      355.44     18.14 o 
   4  -1  16      178.41      166.87     11.36 o 
   5  -1  16       20.54       22.31     12.17 o 
   6  -1  16      180.60      193.13     12.08 o 
   7  -1  16        1.51        2.47      3.24 o 
   8  -1  16        4.09        4.36      5.70 o 
   9  -1  16       25.27       16.51     21.28 o 
  -8   0  16       43.20       44.84     51.81 o 
  -7   0  16       17.49       12.66     10.52 o 
  -6   0  16      113.22       96.97      8.49 o 
  -5   0  16       92.70       96.61      8.82 o 
  -4   0  16       75.62       88.12      9.46 o 
  -3   0  16        4.15        3.32      2.98 o 
  -2   0  16      249.50      225.22     13.15 o 
  -1   0  16       22.21       18.70      7.74 o 
   0   0  16        1.98        5.82      4.38 o 
   1   0  16      256.04      245.46     10.89 o 
   2   0  16      128.28      121.72      8.85 o 
   3   0  16       68.68       65.98      7.95 o 
   4   0  16       64.76       60.06      6.93 o 
   5   0  16      109.64      122.95      9.12 o 
   6   0  16      359.75      344.63     26.88 o 
   7   0  16       49.18       44.07     31.45 o 
   8   0  16        1.47        5.38      6.55 o 
   9   0  16        2.01        2.03      9.30 o 
  -8   1  16        9.37        5.03     16.62 o 
  -7   1  16       18.04       11.84     10.15 o 
  -6   1  16       13.16        9.57      8.52 o 
  -5   1  16        2.24        1.23      3.34 o 
  -4   1  16      148.75      140.07      9.20 o 
  -3   1  16      702.25      728.25     25.28 o 
  -2   1  16      460.32      431.68     17.63 o 
  -1   1  16        0.42        2.28      3.06 o 
   0   1  16      226.27      222.53     11.38 o 
   1   1  16        2.36        1.76      3.48 o 
   2   1  16      315.42      314.19     11.82 o 
   3   1  16      111.66      103.00      8.34 o 
   4   1  16       10.89       13.63      6.75 o 
   5   1  16       57.32       39.61      9.48 o 
   6   1  16       32.52       29.27     17.44 o 
   7   1  16       26.86       25.30     20.04 o 
   8   1  16      152.65      170.13     15.40 o 
   9   1  16        8.59       10.26      6.97 o 
  -7   2  16        1.98        2.38      4.94 o 
  -6   2  16       12.93       15.32     17.75 o 
  -5   2  16       47.96       34.88      9.89 o 
  -4   2  16        1.93        1.11      3.83 o 
  -3   2  16     1716.89     1808.65    227.80 o 
  -2   2  16      192.60      212.41     13.46 o 
  -1   2  16       37.43       30.71     12.72 o 
   0   2  16      216.54      212.98     10.27 o 
   1   2  16      227.81      196.33     10.72 o 
   2   2  16        2.05        1.06      2.75 o 
   3   2  16        2.10        2.19      3.47 o 
   4   2  16       38.87       36.47      4.83 o 
   5   2  16       10.31       12.64      9.24 o 
   6   2  16      136.75      131.42     16.57 o 
   7   2  16      113.53      111.44     12.04 o 
   8   2  16       62.96       65.19     16.68 o 
   9   2  16      124.08      148.37     16.31 o 
  -7   3  16        7.01        7.10      7.27 o 
  -6   3  16       52.58       51.25     22.11 o 
  -5   3  16        2.73        6.67      5.73 o 
  -4   3  16      260.79      249.15     11.14 o 
  -3   3  16      371.42      395.23     16.20 o 
  -2   3  16      590.47      602.71     19.69 o 
  -1   3  16      139.29      123.16      9.19 o 
   0   3  16      111.63      122.32      7.10 o 
   1   3  16      112.48      136.33      7.55 o 
   2   3  16       50.37       39.20      4.96 o 
   3   3  16       62.98       62.97      4.46 o 
   4   3  16      532.71      577.93     25.49 o 
   5   3  16      215.21      225.10     14.69 o 
   6   3  16        0.01        3.13      4.99 o 
   7   3  16      280.64      305.32     18.50 o 
   8   3  16        4.35        5.01      4.82 o 
   9   3  16       34.59       38.02     11.50 o 
  -7   4  16       52.20       60.89     13.19 o 
  -6   4  16       23.78       25.34     22.61 o 
  -5   4  16       14.77       10.41     10.37 o 
  -4   4  16      120.45      126.89     13.42 o 
  -3   4  16        0.27        3.19      2.50 o 
  -2   4  16       73.26       60.46      6.66 o 
  -1   4  16      179.87      171.81      9.08 o 
   0   4  16        0.01        3.75      3.83 o 
   1   4  16       45.74       43.25      5.03 o 
   2   4  16      165.00      170.19     16.77 o 
   3   4  16      610.90      654.34     36.91 o 
   4   4  16      283.58      284.67     16.57 o 
   5   4  16       69.92       77.20     17.77 o 
   6   4  16       19.26       12.03      7.48 o 
   7   4  16        4.36        4.80      4.24 o 
   8   4  16       26.21       23.19     22.85 o 
   9   4  16      140.75      142.66     15.90 o 
  -6   5  16       55.30       40.66     34.54 o 
  -5   5  16       12.64       17.34     14.58 o 
  -4   5  16        3.76        2.75      4.47 o 
  -3   5  16        0.89        3.49      3.90 o 
  -2   5  16        0.82        2.41      2.10 o 
  -1   5  16       24.72       18.79      9.34 o 
   0   5  16      100.79       74.10      5.93 o 
   1   5  16       44.03       48.34      5.84 o 
   2   5  16      491.67      497.07     25.07 o 
   3   5  16      280.96      243.28     15.31 o 
   4   5  16      413.21      406.80     22.79 o 
   5   5  16       11.33        5.81      7.62 o 
   6   5  16        0.92        3.79      4.22 o 
   7   5  16       16.50       11.99      8.75 o 
   8   5  16       39.63       28.03     22.26 o 
   9   5  16        5.53        2.14      5.17 o 
  -6   6  16      206.71      232.15     31.26 o 
  -5   6  16       83.34       96.56     13.53 o 
  -4   6  16      301.36      349.82     23.09 o 
  -3   6  16        6.86        4.18      3.90 o 
  -2   6  16        7.73        6.43      4.78 o 
  -1   6  16      276.21      230.57     36.20 o 
   0   6  16       37.62       23.74     11.67 o 
   1   6  16       16.54       19.70     13.79 o 
   2   6  16      163.01      150.47     12.34 o 
   3   6  16      186.87      168.23     12.00 o 
   4   6  16        2.68        5.71      5.48 o 
   5   6  16        4.25        7.43      5.56 o 
   6   6  16       29.29       30.93     23.18 o 
   7   6  16        3.09        1.55      6.00 o 
   8   6  16       21.19       17.92     16.69 o 
  -5   7  16       16.42       12.77     12.15 o 
  -4   7  16      156.54      177.77     13.59 o 
  -3   7  16       31.56       20.54     17.69 o 
  -2   7  16       39.13       37.44      7.50 o 
  -1   7  16       55.68       77.84     32.60 o 
   0   7  16        0.01        1.40      8.34 o 
   1   7  16       73.21       66.52      8.39 o 
   2   7  16       18.20       22.40     13.19 o 
   3   7  16        0.29        2.10      3.38 o 
   4   7  16        0.16        1.28      3.20 o 
   5   7  16       45.20       48.41     13.42 o 
   6   7  16       57.71       40.88     36.35 o 
   7   7  16        2.26        2.68      4.53 o 
   8   7  16       83.62       83.86     10.13 o 
  -4   8  16        4.44        4.14     10.49 o 
  -3   8  16       34.03       35.20     20.07 o 
  -2   8  16        2.93        2.82     10.86 o 
  -1   8  16       84.88       91.15     32.42 o 
   0   8  16        5.23        4.97      6.08 o 
   1   8  16        5.53        3.34      7.34 o 
   2   8  16       74.86       75.18      8.46 o 
   3   8  16       34.79       36.36     15.05 o 
   4   8  16        9.56        5.30      3.03 o 
   5   8  16       53.89       44.17     23.43 o 
   6   8  16       38.20       47.10     10.91 o 
   7   8  16       61.63       59.08      8.97 o 
  -3   9  16      489.86      627.14     55.39 o 
  -2   9  16        4.02       -0.34     12.16 o 
  -1   9  16       61.99       63.84     70.73 o 
   0   9  16       19.67       15.12     18.44 o 
   1   9  16        1.84       -0.84     10.76 o 
   2   9  16      535.04      497.18     32.17 o 
   3   9  16       85.75       99.12     17.60 o 
   4   9  16      129.34      155.95     14.00 o 
   5   9  16       12.88        8.32      8.54 o 
   6   9  16      195.38      238.58     19.30 o 
  -2  10  16       81.84      107.66     19.94 o 
  -1  10  16       71.25      100.29     20.18 o 
   0  10  16       42.05       40.37     43.30 o 
   1  10  16      148.90      141.28     23.04 o 
   2  10  16        0.27        1.71      6.34 o 
   3  10  16       42.88       21.42     51.86 o 
   4  10  16       60.34       58.81     40.29 o 
   5  10  16       11.34        7.36      8.01 o 
   1  11  16       11.39        9.33     25.42 o 
   2  11  16       47.75       61.35     15.92 o 
  -3  -9  17        0.80        3.65      6.97 o 
  -2  -9  17        6.57        5.87      6.66 o 
  -1  -9  17       31.85       33.21     16.64 o 
   0  -9  17       24.49       11.65     11.45 o 
   1  -9  17        0.10        2.00      3.09 o 
   2  -9  17       32.41       19.60     14.93 o 
   3  -9  17      123.29      137.86     17.44 o 
  -5  -8  17       38.03       15.89     24.93 o 
  -4  -8  17       28.37       19.92     24.14 o 
  -3  -8  17        4.61        5.25      7.70 o 
  -2  -8  17        0.20        2.70      3.78 o 
  -1  -8  17        0.37        3.08      3.75 o 
   0  -8  17      358.49      321.39     19.34 o 
   1  -8  17      488.23      464.61     24.54 o 
   2  -8  17        1.76        3.23      4.65 o 
   3  -8  17       12.07        8.97      9.00 o 
   4  -8  17        2.87        1.92      6.22 o 
  -6  -7  17        3.02        1.38      6.51 o 
  -5  -7  17        0.60        3.77      7.26 o 
  -4  -7  17        5.01        4.89      6.19 o 
  -3  -7  17        0.64        3.21      5.29 o 
  -2  -7  17       39.27       43.94      8.54 o 
  -1  -7  17       58.35       48.50     13.67 o 
   0  -7  17      142.60      126.54     12.57 o 
   1  -7  17      570.67      573.56     28.31 o 
   2  -7  17      367.19      395.47     22.58 o 
   3  -7  17        0.78        0.63      3.70 o 
   4  -7  17       45.72       47.46     12.70 o 
   5  -7  17       61.21       33.96     31.50 o 
  -6  -6  17        9.09        9.85      7.16 o 
  -5  -6  17       25.83       19.48     22.79 o 
  -4  -6  17       10.21       11.51     11.76 o 
  -3  -6  17        4.58        4.10      5.27 o 
  -2  -6  17       18.77       21.06     12.76 o 
  -1  -6  17        2.10        3.84      4.23 o 
   0  -6  17       70.87       60.99     12.94 o 
   1  -6  17        4.32        3.02      5.02 o 
   2  -6  17       22.70       22.86     11.71 o 
   3  -6  17       53.58       49.82     13.33 o 
   4  -6  17      102.99       99.56     10.40 o 
   5  -6  17       94.09       85.63     15.83 o 
   6  -6  17        0.69        2.03      4.11 o 
  -7  -5  17      233.47      207.07     20.84 o 
  -6  -5  17       36.99       33.21     33.82 o 
  -5  -5  17        0.42        2.59      5.97 o 
  -4  -5  17       71.22       70.62     10.34 o 
  -3  -5  17       20.89       15.73      9.99 o 
  -2  -5  17        4.88        3.74      4.42 o 
  -1  -5  17      103.91       91.23      9.81 o 
   0  -5  17       72.72       69.55     14.60 o 
   1  -5  17       29.09       25.01     21.78 o 
   2  -5  17       52.39       55.91     24.48 o 
   3  -5  17       26.82       26.43     14.44 o 
   4  -5  17       36.52       30.54     19.36 o 
   5  -5  17        0.55        1.07      5.58 o 
   6  -5  17       13.18       10.54      8.75 o 
   7  -5  17      155.69      143.49     13.46 o 
  -7  -4  17       34.74       24.38     19.84 o 
  -6  -4  17       53.92       44.15     27.64 o 
  -5  -4  17       17.28       12.81      8.27 o 
  -4  -4  17        0.04        1.59      2.69 o 
  -3  -4  17       35.70       27.05     19.07 o 
  -2  -4  17        0.64        1.32      3.60 o 
  -1  -4  17       76.47       69.00     11.84 o 
   0  -4  17        3.73        4.20      5.21 o 
   1  -4  17       80.13       73.18     27.21 o 
   2  -4  17      213.40      197.15     13.64 o 
   3  -4  17      111.12      119.28     13.56 o 
   4  -4  17        2.78        5.86      5.06 o 
   5  -4  17       37.30       30.27     18.73 o 
   6  -4  17       33.19       18.13     13.93 o 
   7  -4  17        1.14        2.98      5.41 o 
  -7  -3  17       26.21       15.56     12.15 o 
  -6  -3  17       50.89       51.56     35.56 o 
  -5  -3  17       44.44       28.60     14.46 o 
  -4  -3  17       81.68       88.69      8.69 o 
  -3  -3  17       42.20       43.59     17.82 o 
  -2  -3  17       50.15       41.22     20.10 o 
  -1  -3  17        6.33        6.48      3.84 o 
   0  -3  17      395.14      395.11     18.29 o 
   1  -3  17      467.11      488.87     19.89 o 
   2  -3  17       40.99       33.50     18.63 o 
   3  -3  17       26.87       24.87     15.38 o 
   4  -3  17        0.04        2.23      4.20 o 
   5  -3  17      228.60      222.99     15.07 o 
   6  -3  17       16.14       10.08      9.32 o 
   7  -3  17       26.05       19.38     17.29 o 
   8  -3  17       11.44        9.06      8.69 o 
  -7  -2  17       42.72       37.91     14.82 o 
  -6  -2  17        0.75        2.92      3.32 o 
  -5  -2  17        0.73        1.92      3.52 o 
  -4  -2  17       92.73       97.80      9.27 o 
  -3  -2  17       41.08       46.55     15.48 o 
  -2  -2  17      119.89      119.90      8.64 o 
  -1  -2  17      115.94      120.45     10.86 o 
   0  -2  17      488.40      515.52     24.51 o 
   1  -2  17       17.42       18.56      9.15 o 
   2  -2  17      129.22      143.72     12.54 o 
   3  -2  17       31.66       37.84     16.12 o 
   4  -2  17      168.93      169.43     10.68 o 
   5  -2  17      115.76      102.11     11.65 o 
   6  -2  17       21.36       16.86     11.94 o 
   7  -2  17        0.12        1.93      3.92 o 
   8  -2  17       51.78       56.25     34.71 o 
  -7  -1  17      112.62       98.96     10.98 o 
  -6  -1  17       16.64        9.19      7.87 o 
  -5  -1  17      170.64      164.57     10.83 o 
  -4  -1  17       50.37       55.79     12.79 o 
  -3  -1  17      123.96      128.56     10.93 o 
  -2  -1  17       13.69       12.15      6.67 o 
  -1  -1  17      102.18       89.39      9.59 o 
   0  -1  17      540.01      556.55     22.34 o 
   1  -1  17      361.05      365.41     20.91 o 
   2  -1  17       21.78       26.28      9.03 o 
   3  -1  17        2.12        4.84      3.44 o 
   4  -1  17      473.31      453.94     23.65 o 
   5  -1  17       30.36       27.33     14.93 o 
   6  -1  17      154.30      138.45     12.99 o 
   7  -1  17       13.39       12.06      9.84 o 
   8  -1  17       18.59       18.70     13.28 o 
  -7   0  17        0.82        1.68      3.87 o 
  -6   0  17       10.89        7.05      7.42 o 
  -5   0  17      105.31      102.99      8.14 o 
  -4   0  17       42.07       44.55      9.27 o 
  -3   0  17      229.44      229.81     12.11 o 
  -2   0  17      158.56      145.53      9.30 o 
  -1   0  17      206.66      203.50     13.43 o 
   0   0  17      135.66      140.57     11.81 o 
   1   0  17        0.84        1.68      3.73 o 
   2   0  17        7.71        7.41      5.12 o 
   3   0  17        3.48        3.81      3.24 o 
   4   0  17       21.12       21.23     10.64 o 
   5   0  17       36.13       37.51      9.47 o 
   6   0  17       71.40       73.35     31.57 o 
   7   0  17      632.48      674.34     31.42 o 
   8   0  17      366.26      367.22     28.48 o 
   9   0  17       44.01       33.21     21.63 o 
  -7   1  17       53.48       32.01     28.87 o 
  -6   1  17      138.10      136.68      9.40 o 
  -5   1  17        0.01        1.67      2.78 o 
  -4   1  17       41.61       35.51      7.33 o 
  -3   1  17        9.39       12.76      6.60 o 
  -2   1  17        2.50        2.61      4.36 o 
  -1   1  17       70.31       68.63      9.46 o 
   0   1  17        8.12        9.48      4.40 o 
   1   1  17       71.65       64.98      7.15 o 
   2   1  17        0.90        3.11      2.44 o 
   3   1  17       68.37       56.42      9.66 o 
   4   1  17       16.42       11.11      8.05 o 
   5   1  17     1246.79     1307.59     73.27 o 
   6   1  17       12.44       13.44      7.77 o 
   7   1  17       24.22       17.29     13.23 o 
   8   1  17       90.02       93.82     16.68 o 
   9   1  17       16.67       16.02     13.70 o 
  -7   2  17        5.90        6.19      7.15 o 
  -6   2  17       23.62       18.49     13.99 o 
  -5   2  17       14.96       10.66      6.74 o 
  -4   2  17        0.72        2.68      3.41 o 
  -3   2  17      202.96      197.29     10.57 o 
  -2   2  17      218.90      233.23     11.14 o 
  -1   2  17      428.49      477.73     18.11 o 
   0   2  17      578.66      617.22     27.52 o 
   1   2  17        1.50        4.15      3.27 o 
   2   2  17      527.09      521.79     22.46 o 
   3   2  17      329.15      291.57     10.21 o 
   4   2  17      174.65      168.70     15.80 o 
   5   2  17      299.00      309.75     18.70 o 
   6   2  17        0.86        2.49      4.53 o 
   7   2  17      185.44      172.02     16.51 o 
   8   2  17        2.23        1.73      4.78 o 
   9   2  17       13.07        9.39     10.45 o 
  -7   3  17      264.63      295.27     23.65 o 
  -6   3  17       11.91        8.65      9.22 o 
  -5   3  17       80.31       78.94      9.93 o 
  -4   3  17        1.61        2.09      2.70 o 
  -3   3  17       12.26       11.11      8.13 o 
  -2   3  17      752.33      765.60     28.34 o 
  -1   3  17      754.98      793.81     23.37 o 
   0   3  17      304.30      313.81     12.43 o 
   1   3  17      560.40      535.64     27.30 o 
   2   3  17      198.27      196.71      7.87 o 
   3   3  17      501.77      509.55     25.31 o 
   4   3  17        6.92        7.32      5.25 o 
   5   3  17       90.70      106.17     16.35 o 
   6   3  17      252.18      261.16     16.60 o 
   7   3  17        3.36        4.99      4.43 o 
   8   3  17       53.08       52.59     13.64 o 
   9   3  17      277.13      309.06     27.32 o 
  -6   4  17       11.49       14.12     13.82 o 
  -5   4  17       70.43       73.48     15.12 o 
  -4   4  17       34.01       25.87     25.20 o 
  -3   4  17      139.29      153.37     13.18 o 
  -2   4  17       98.50       94.77      7.18 o 
  -1   4  17       23.97       17.41     11.65 o 
   0   4  17        4.14        4.17      3.23 o 
   1   4  17      221.41      203.71      8.84 o 
   2   4  17       11.28        9.96      6.94 o 
   3   4  17      123.96      107.80     11.24 o 
   4   4  17      151.58      163.09     14.34 o 
   5   4  17      289.78      309.19     25.72 o 
   6   4  17       38.69       40.03     18.04 o 
   7   4  17        0.04        3.35      4.42 o 
   8   4  17        5.80        6.78      6.55 o 
  -6   5  17       10.33       13.00     10.87 o 
  -5   5  17      157.95      182.75     17.44 o 
  -4   5  17       33.13       36.89     28.51 o 
  -3   5  17       36.32       27.92     21.77 o 
  -2   5  17        9.42       10.41      9.43 o 
  -1   5  17        1.20        1.65      2.71 o 
   0   5  17       21.51       11.76      6.21 o 
   1   5  17        5.98        6.14      5.00 o 
   2   5  17      203.48      160.86     13.36 o 
   3   5  17       54.12       52.62     15.92 o 
   4   5  17        0.37        2.25      3.75 o 
   5   5  17        4.34        7.12      7.48 o 
   6   5  17        2.17        1.95      4.11 o 
   7   5  17        6.96        9.45      7.67 o 
   8   5  17       20.43       13.43     15.28 o 
  -5   6  17       64.20       68.50     24.25 o 
  -4   6  17       16.58       13.81     15.62 o 
  -3   6  17        2.65       11.63     11.91 o 
  -2   6  17       64.88       55.15      8.44 o 
  -1   6  17      281.97      236.12     15.64 o 
   0   6  17       22.05       19.19     13.53 o 
   1   6  17        5.14        9.93      7.04 o 
   2   6  17       93.53       79.40     10.54 o 
   3   6  17        3.19        6.60      6.43 o 
   4   6  17       12.33       10.30      4.93 o 
   5   6  17        6.08        4.69      4.83 o 
   6   6  17       16.70       15.38      7.18 o 
   7   6  17        0.47        0.30      4.29 o 
   8   6  17      105.68      114.98     15.15 o 
  -5   7  17       69.12       70.18     15.85 o 
  -4   7  17        9.25        5.15      5.64 o 
  -3   7  17        0.02        1.29      3.55 o 
  -2   7  17       19.03       22.37     30.08 o 
  -1   7  17       22.65       21.75     29.43 o 
   0   7  17       80.62      103.98     19.56 o 
   1   7  17      223.89      225.21     13.25 o 
   2   7  17      108.63      118.17     10.27 o 
   3   7  17      163.73      189.17     13.76 o 
   4   7  17       33.43       32.23     19.20 o 
   5   7  17        1.18        2.12      4.22 o 
   6   7  17       35.16       22.14     22.41 o 
   7   7  17       11.51        6.22     12.22 o 
  -4   8  17       30.46       29.06     21.52 o 
  -3   8  17      100.13      116.72     20.33 o 
  -2   8  17       25.30       17.11     30.46 o 
  -1   8  17       17.39       20.19     20.88 o 
   0   8  17        5.11        4.66     12.56 o 
   1   8  17      128.10      131.34     20.83 o 
   2   8  17      190.57      212.27     27.98 o 
   3   8  17       13.69       10.39      7.91 o 
   4   8  17       20.16       18.21     12.51 o 
   5   8  17        1.05        4.52      6.79 o 
   6   8  17       14.65       12.27     15.74 o 
  -2   9  17       59.15       48.42     71.51 o 
  -1   9  17       75.32      101.68     18.66 o 
   0   9  17       92.19       95.43     43.76 o 
   1   9  17      119.12      159.45     21.85 o 
   2   9  17       43.76       55.32     14.02 o 
   3   9  17      315.67      394.72     32.15 o 
   4   9  17        8.09       13.22     12.15 o 
   5   9  17       14.08       12.05     11.25 o 
  -1  10  17      149.71      199.06     30.30 o 
   0  10  17       54.35       50.40     43.30 o 
   1  10  17        7.08        1.83     13.63 o 
   2  10  17       19.27       22.48     30.74 o 
   3  10  17        0.67        6.79     10.90 o 
   4  10  17        2.24        5.22     10.30 o 
  -2  -9  18       56.03       52.32     14.25 o 
  -1  -9  18        1.23        7.61      9.13 o 
   0  -9  18       25.26       11.49     12.43 o 
   1  -9  18       54.62       38.80     11.61 o 
  -4  -8  18       46.09       29.15     36.29 o 
  -3  -8  18       32.10       18.55     23.65 o 
  -2  -8  18        7.17        6.00      6.77 o 
  -1  -8  18       48.03       34.30      9.49 o 
   0  -8  18       20.08       13.26     10.75 o 
   1  -8  18      393.76      454.91     21.18 o 
   2  -8  18      141.56      139.77     13.86 o 
   3  -8  18        6.60        9.62      6.50 o 
  -5  -7  18        7.73        3.37      4.80 o 
  -4  -7  18       82.53       81.48     16.53 o 
  -3  -7  18        7.58        2.97      6.37 o 
  -2  -7  18        8.35        7.87      5.41 o 
  -1  -7  18       64.68       66.43     10.36 o 
   0  -7  18        1.10        5.16      3.50 o 
   1  -7  18       27.07       18.26     13.85 o 
   2  -7  18       47.89       47.30     12.67 o 
   3  -7  18        0.89        3.43      4.90 o 
   4  -7  18        2.97        3.71      4.72 o 
   5  -7  18        1.04        2.51      4.04 o 
  -5  -6  18       28.98       14.04     20.51 o 
  -4  -6  18       32.10       19.31     22.74 o 
  -3  -6  18       93.28       89.35     11.78 o 
  -2  -6  18       23.96       18.42     10.81 o 
  -1  -6  18        2.85        2.55      3.45 o 
   0  -6  18       80.51       86.20     14.37 o 
   1  -6  18       59.19       57.93     22.56 o 
   2  -6  18       59.57       67.11     14.95 o 
   3  -6  18       24.70       20.34     15.62 o 
   4  -6  18        0.46        3.16      4.43 o 
   5  -6  18        0.12        2.25      3.99 o 
   6  -6  18        1.37        4.68     11.13 o 
  -6  -5  18       38.00       34.75     26.87 o 
  -5  -5  18        9.45        9.47      6.52 o 
  -4  -5  18       42.89       46.58     13.22 o 
  -3  -5  18        0.84        2.69      2.21 o 
  -2  -5  18      158.80      146.65     11.79 o 
  -1  -5  18       21.16       24.07     18.17 o 
   0  -5  18        6.97       11.68      6.37 o 
   1  -5  18       10.10        7.83      6.77 o 
   2  -5  18      139.88      141.72     12.75 o 
   3  -5  18       12.74       10.63      6.22 o 
   4  -5  18        6.64        5.68      5.98 o 
   5  -5  18       27.49       22.80     17.00 o 
   6  -5  18        0.31        2.14      5.89 o 
  -6  -4  18       12.80       12.86     12.22 o 
  -5  -4  18       18.51       15.21      7.22 o 
  -4  -4  18       14.77       10.66      7.82 o 
  -3  -4  18      168.75      180.74     11.74 o 
  -2  -4  18       44.25       30.41     14.70 o 
  -1  -4  18       64.97       69.30     24.02 o 
   0  -4  18       93.30       86.96     12.28 o 
   1  -4  18       55.10       64.80     13.63 o 
   2  -4  18        9.66        9.19      6.03 o 
   3  -4  18       30.20       33.49     16.19 o 
   4  -4  18      116.92      108.24     12.40 o 
   5  -4  18       84.36       70.93     10.35 o 
   6  -4  18        0.90        1.63      3.55 o 
   7  -4  18       35.07       25.49     13.03 o 
  -7  -3  18       66.36       54.60     24.59 o 
  -6  -3  18       29.97       19.73     19.06 o 
  -5  -3  18       20.29       17.97      8.72 o 
  -4  -3  18        3.93        6.14      5.37 o 
  -3  -3  18       94.36      103.75     11.10 o 
  -2  -3  18       79.04       80.00     10.11 o 
  -1  -3  18        6.09        5.87      3.74 o 
   0  -3  18       31.97       31.51     16.93 o 
   1  -3  18       24.31       25.93     14.74 o 
   2  -3  18        0.56        1.92      3.17 o 
   3  -3  18       69.10       67.59      8.52 o 
   4  -3  18       37.88       25.01     16.05 o 
   5  -3  18       59.93       57.05     14.62 o 
   6  -3  18        0.27        1.98      4.60 o 
   7  -3  18        7.51        7.55      9.82 o 
  -7  -2  18       91.90       88.18     12.65 o 
  -6  -2  18      180.78      187.41     16.35 o 
  -5  -2  18        0.18        1.07      1.81 o 
  -4  -2  18        7.94        6.97      5.80 o 
  -3  -2  18        9.54       12.72      8.93 o 
  -2  -2  18        7.04        8.81      6.56 o 
  -1  -2  18        2.59        2.92      4.21 o 
   0  -2  18       36.56       29.89     14.50 o 
   1  -2  18        5.16        6.08      4.62 o 
   2  -2  18      148.09      165.75     12.73 o 
   3  -2  18       39.91       42.62     11.61 o 
   4  -2  18        0.12        0.60      3.86 o 
   5  -2  18        0.53        1.91      3.92 o 
   6  -2  18        1.62        2.15      4.28 o 
   7  -2  18       42.13       31.74     23.92 o 
   8  -2  18       46.15       36.17     35.35 o 
  -7  -1  18        1.51        2.66      3.77 o 
  -6  -1  18       80.37       82.87      8.79 o 
  -5  -1  18       72.40       81.54      7.82 o 
  -4  -1  18        0.28        0.77      4.84 o 
  -3  -1  18      385.65      367.78     16.32 o 
  -2  -1  18      131.72      141.51     10.26 o 
  -1  -1  18        0.71        2.65      4.86 o 
   0  -1  18       65.71       64.57      7.92 o 
   1  -1  18      183.07      201.24     11.59 o 
   2  -1  18        0.34        1.08      4.55 o 
   3  -1  18       24.58       26.27     15.14 o 
   4  -1  18       42.12       34.36     17.17 o 
   5  -1  18      486.68      559.19     21.79 o 
   6  -1  18      140.53      127.27     13.51 o 
   7  -1  18      834.29      872.42     41.28 o 
   8  -1  18      167.00      159.54     17.21 o 
  -7   0  18       17.11       11.06     29.40 o 
  -6   0  18       59.35       39.46     12.95 o 
  -5   0  18      283.68      250.28     14.45 o 
  -4   0  18      723.24      783.30     30.76 o 
  -3   0  18      273.95      283.45     13.90 o 
  -2   0  18       40.52       35.50     16.72 o 
  -1   0  18       43.68       41.46     20.36 o 
   0   0  18        9.50       11.62      8.66 o 
   1   0  18       15.15        9.45      4.60 o 
   2   0  18      257.63      235.35     11.70 o 
   3   0  18       11.60       13.18      7.79 o 
   4   0  18        8.90        5.61      4.15 o 
   5   0  18      260.69      270.88     25.07 o 
   6   0  18     1045.07      957.45    181.31 o 
   7   0  18      311.87      313.21     22.95 o 
   8   0  18        9.79        7.59      8.30 o 
  -7   1  18       56.27       45.90     10.77 o 
  -6   1  18       60.42       64.42     17.12 o 
  -5   1  18       82.87       77.92      8.89 o 
  -4   1  18      743.51      765.52     23.41 o 
  -3   1  18       35.17       34.01     19.54 o 
  -2   1  18       67.91       76.43     19.83 o 
  -1   1  18       64.98       70.75     12.44 o 
   0   1  18       16.54       22.00      9.55 o 
   1   1  18        9.46        8.20      4.70 o 
   2   1  18       34.82       37.01      6.70 o 
   3   1  18       42.83       39.70      6.41 o 
   4   1  18        2.51        5.73      6.33 o 
   5   1  18        0.32        1.97      4.70 o 
   6   1  18        2.06        8.33      8.28 o 
   7   1  18       54.03       54.83     13.85 o 
   8   1  18      178.67      184.86     21.71 o 
  -6   2  18       17.38       17.65     15.68 o 
  -5   2  18      107.26      114.83     11.65 o 
  -4   2  18       43.60       42.37      8.75 o 
  -3   2  18        2.72        4.43      3.61 o 
  -2   2  18      690.92      724.73     23.98 o 
  -1   2  18      296.53      319.09     14.32 o 
   0   2  18       58.89       62.67      8.60 o 
   1   2  18      125.89      132.17      8.76 o 
   2   2  18      196.55      180.56      9.18 o 
   3   2  18       12.94       12.49      6.52 o 
   4   2  18        5.20        5.74      5.21 o 
   5   2  18       33.41       37.90     16.85 o 
   6   2  18       60.46       59.69     14.03 o 
   7   2  18       32.63       33.18     19.14 o 
   8   2  18        6.10        8.17      7.40 o 
  -6   3  18       58.32       50.87     11.06 o 
  -5   3  18       84.30       83.74     11.85 o 
  -4   3  18        5.68        3.92      6.08 o 
  -3   3  18        0.56        2.02      3.36 o 
  -2   3  18       89.09       86.43      7.59 o 
  -1   3  18       19.51       26.01     13.19 o 
   0   3  18        6.86        5.19      2.64 o 
   1   3  18      485.45      442.83     40.79 o 
   2   3  18       45.72       43.48     27.97 o 
   3   3  18      226.11      219.81     21.05 o 
   4   3  18       71.93       62.10      8.93 o 
   5   3  18      106.95      101.70     33.68 o 
   6   3  18       60.05       53.50     11.72 o 
   7   3  18        1.09        2.24      3.82 o 
   8   3  18       31.07       30.59     26.12 o 
  -6   4  18        2.17        2.06      3.31 o 
  -5   4  18       40.40       39.56     14.90 o 
  -4   4  18       20.30       17.76     13.92 o 
  -3   4  18       39.71       43.70     10.99 o 
  -2   4  18       30.19       30.72      6.66 o 
  -1   4  18       19.20       13.42      9.65 o 
   0   4  18      218.20      204.04      9.19 o 
   1   4  18      394.50      366.62     51.60 o 
   2   4  18      151.89      161.83     14.11 o 
   3   4  18       39.74       48.26     10.27 o 
   4   4  18        0.07        4.37      9.08 o 
   5   4  18      108.43      101.65     19.96 o 
   6   4  18       13.60       11.91      7.24 o 
   7   4  18       91.73      101.43     12.10 o 
   8   4  18        6.70        7.81      7.28 o 
  -5   5  18       13.66       15.88     20.23 o 
  -4   5  18      240.57      265.36     17.55 o 
  -3   5  18        0.01        1.27      4.82 o 
  -2   5  18       25.61       18.91     13.43 o 
  -1   5  18        0.91        1.01      2.66 o 
   0   5  18      211.98      216.93     14.27 o 
   1   5  18       47.17       42.77      8.71 o 
   2   5  18       26.25       16.00     12.71 o 
   3   5  18       30.02       47.25     14.79 o 
   4   5  18       14.61       14.17      8.13 o 
   5   5  18        2.11        7.72      4.18 o 
   6   5  18      152.60      165.98     13.99 o 
   7   5  18       12.96        8.12     10.38 o 
   8   5  18       31.66       19.69     28.39 o 
  -5   6  18      102.83      113.44     13.04 o 
  -4   6  18      205.17      254.90     17.43 o 
  -3   6  18       23.73       19.94     13.56 o 
  -2   6  18        7.70        6.45      3.42 o 
  -1   6  18        1.54        2.13      4.85 o 
   0   6  18       32.06       18.73     15.77 o 
   1   6  18       52.85       53.81     13.09 o 
   2   6  18       66.86       70.31     10.56 o 
   3   6  18        1.54        3.34      4.09 o 
   4   6  18       60.28       73.57     13.39 o 
   5   6  18       78.18       69.55     15.42 o 
   6   6  18      138.18      154.56     13.58 o 
   7   6  18       54.02       77.38     13.26 o 
  -4   7  18        6.76        6.82     10.51 o 
  -3   7  18       10.17        2.18      8.65 o 
  -2   7  18       64.25       80.34     17.48 o 
  -1   7  18       13.94       10.40     16.25 o 
   0   7  18       86.29       86.85     19.76 o 
   1   7  18       80.67       80.14     18.41 o 
   2   7  18       69.98       50.16     19.56 o 
   3   7  18        2.84        3.62      6.24 o 
   4   7  18      181.12      172.53     17.87 o 
   5   7  18        1.38        3.26      5.29 o 
   6   7  18      330.99      387.68     21.24 o 
   7   7  18       19.19       26.08     18.72 o 
  -3   8  18        6.04        9.63      7.06 o 
  -2   8  18        7.00        2.28      8.88 o 
  -1   8  18        5.01        8.37     16.79 o 
   0   8  18        0.10       -0.96     10.59 o 
   1   8  18       11.01       21.55     26.73 o 
   2   8  18       29.44       25.83     31.09 o 
   3   8  18      283.23      328.40     22.55 o 
   4   8  18       41.68       70.12      9.51 o 
   5   8  18        0.15        1.51      4.65 o 
   6   8  18       99.12      106.47     12.67 o 
  -1   9  18       55.44       51.90     35.36 o 
   0   9  18        0.34        2.18      8.70 o 
   1   9  18       95.75      104.62     18.05 o 
   2   9  18       21.45       12.23     19.52 o 
   3   9  18      228.11      221.79     26.21 o 
   4   9  18       13.05       16.35     14.79 o 
  -2  -8  19        3.97        8.63      9.18 o 
  -1  -8  19       17.91        5.69      9.22 o 
   0  -8  19       11.47        4.86      7.04 o 
   1  -8  19        2.24        3.30      3.86 o 
   2  -8  19        9.54        8.54      7.63 o 
  -4  -7  19        1.14        2.27      6.55 o 
  -3  -7  19       50.56       30.13     27.21 o 
  -2  -7  19      131.47      121.65     11.05 o 
  -1  -7  19       38.50       44.89     16.19 o 
   0  -7  19      164.49      171.00     18.99 o 
   1  -7  19        0.66        2.54      3.62 o 
   2  -7  19      108.53      134.80     16.11 o 
   3  -7  19       13.63       17.14     11.22 o 
   4  -7  19        6.00        7.31      7.03 o 
  -5  -6  19       41.34       29.65     31.84 o 
  -4  -6  19       18.26       11.45     16.29 o 
  -3  -6  19       15.23       19.23     13.78 o 
  -2  -6  19      168.24      172.66     12.52 o
[truncated: 32,102 more chars]
